# Supplementary material for: A chromosome-level genome sequence of Chrysanthemum seticuspe, a model species for hexaploid cultivated chrysanthemum
Source: Commun Biol. 2021 Oct 7;4:1167. doi: 10.1038/s42003-021-02704-y (PMC8497461; doi:10.1038/s42003-021-02704-y)
Supplement: Supplementary file 5 — Supplementary data2 [file 42003_2021_2704_MOESM5_ESM.txt]

>SbdRT-nis-ori
TGTTGGTTTTATGGACAATAAATTAATAGACGTGTGTTAGGATCGAACTCGAGACTTTGG
GATTGCACACTTTACGTATGAGAATTTAAAGTTAATAATTAAATATAAAATGTTATATTT
ATTTATTTATTAAACAAAATAACTAACGGACGTTAAGTAATTAATGTAATGGACTAACGG
TCGTTAAATGTTTATGGAAAAGGACTAAATTGCAAAAGTTGGGAAGGTTCCGGAATCCCT
TAAGGGGATCCCAAACCGATCGGCCATCAAGAAAAGGAAACAAACCACAACTTGTTCACC
AAGTTTACTTGGGTATATATACAAGGCTAGGGGTCTTGTTTTTCCATCTCTTGTGCTCAT
AAGCTAAACCCTAAAATTGTTTTGTGTGTGTTTTTGTCTCCAAAACCGATCGTACACCTT
ATAGGGGTCGATCCAAGTCTTTTCCACAATCAAGTTATTTGTTTGATAAAAACCTAGCAT
TACTTTAATTCGGTTTAGTACGTGTGTACAAGAACTTAGTAATAACATACTTTTGTTATT
ATCTTGGATTGAATTACAAAACGGTAAGGGGTAATTCACATAATCCTATAAACCCTAATT
AGGGTTCATCCAATTGCTAGTTTTGTGGATTTGATTCTTGTTCGGCTAGAATCAAGAAAG
GTACGCATACTTTATTCTTTATGTTAATTAATTATTCGTTAATACATCCTTATACGCTTC
CGCAATATTACTTTGATGTTTTGTGATTATTTATTTGAATGTCTTGATATCTAATTCCAA
CAGTGGCATCACGAGTCATTGGTTTTAATGAGTAATTAATTACTAAACACGTAAAAAACG
GATATTGTATTGTGTTTGATATGATTTATTCTAGGGTTTTGGTTATGATTATATAAACCC
TAATTTTAGGGTTAAGGATTTTGCCCTAATTTGGTTTTAAAAATCTATTATGGATCGAAA
ATTTTTTTTATGGGTGGAAACCCTAAAATTTTTTTTAGTCGATTTCCTAAATTTTTTTTT
AGGGTTTATATTAATTGTTATGTTATCAATATCGAAACCTAGATTTAATATATTTGTTAC
GTGATAAATTCATGAATAAAGTGTTATGTGACATGGAATTGTATGCGATCTTGTGACTTA
ATTGAATAATTGTTATGTTATATCCATGATGATACATGCATGTTTGTCATGGATAGTTGC
TTGTATTATTATTTAATTGTTAAGATTGGATTAATTGTTAAGTTTTATACACATGTATAA
TTATGATAAATCTTGAATTGGGGAAAACTCCAATTATATACATTAATGAATCAATTATGT
GCAATTTGGTATATCATTAATTATGGGTTTACGCAATCGATTCGTCGATGTATGTGGCTC
ACTTTCAATTGAGAGAGTGAAAGCCCTAATTAATATATACGTTAATTTAACCTAGACATT
GATTATTAATAGGGTTTTATCGAATAAGTTGCATGTGGCTACTTGTTTACACGTATAAAT
TGTTTATTATGTGCGCATTGTTTTTAGTTGTTTATATTTTTTATTGGTATTACTTGTTTG
TTTATTATGTGCGACAGTTTTAAGCAAAGGGTAATTTTGAATAGAAAAATAATACGGACT
AAACAATGGCGAAATTTGATTTGTTTTGGAAGAGTTAAGTTTTCAATAGTTTAATTGATT
GGTGACTTTGGTACAATGACTGAACGGCTCACCCATTCGAATGAACTATAAAGGGGTTAT
TTAAGAAGTGCGCACAGTCACACTGAAAGGATGTCTAAGGTTATGCTTTTGCGCTTACCT
GGTCCTCTGCCCTCTGTAAGTTCGAATGGAGCTACTTAGTAAGCCATAAAAGTACAAGCT
CATCTTAAGGGCGAATTAGTTTTAATTCCATGCGCCACTTCTGTGGTAATTATCCGAAAC
ACTAAGTGTTTACACTTATGCAAAAGTACGGTATAATGGACGATAATTAACACTAAATTC
CTTGATTGGTGAACCCAATACCTCAATCAAAACTTTGATAATTTGATCTTTATGAATTGG
TAATAAAAAGTTTTTTTATTAAAATTATGCTACAAGATGAATGCATGACATCTTTGTACA
TCTTTGATTTGACCACATAAAATCAAAACTAGTACCCTTTTAAATTAAGAATATGCCATC
TAATTAAAAGGAACACTTGAAGTTGCAATTTACGTCATGACAGTACTTGGCGAGATTGTA
ATGGAGAGGTAAATCTCTATGTAAAGTCAGACCTTACATGGACATATTTGCAGTTCTTTA
AGTTAGACACTTAAGTTGAGTAGGAAGTGAGACCTGGACTCAATGGCATAAGATGGGATG
AAACATGTTTATATTTGCAATAGCGTTGGAAAATATAAATCCCATAATGATCTAGGAGTT
GGAAATTGTTTGCCAATTAATGTTCGACAGATTACCTTATTATATGCGTTCGTTGCTAGC
AGATCAACTGATGTAATGAACCTATGATAATTTGGATCCTAGTTTTCGAGAAAATACTAT
GGTTATATGTATATTACCTTGGGTATTTTATTTTCTTGAAAAGTTTAATTATCGAAAATA
CTAAAATTGAATTTTGCTAATTCTTTAAATGTATTAATGCAACATTAAACCGTAAACGAA
GGTTATTCCTGTATTGGTAAATTGTTCTACACCTGTAAGGGTTTTTGGTAGAGTCAACTT
TACTAAAAGAATAAACCTAGTCCTCTTTTCTAAGAAAGAGTGAGATTCAATCCTATTCCT
TTTCATGAATGAAGAAAGGTATGATAGGACAATTAGAATTGTCTAAATTCTAAATACATA
ACTCGTAAGCAAATTTTAATAGTTAAGAAAATTGCATATCTCTGAGTTATTAAATTAGAA
GCTAGACTAATTACTGTATAATTGGTAAAAGACAAACTAGCATATTTTATGTAGTTGTTT
GTTTTGACCATTTAAAAGTACTACTTACAATTGTTGGAATAGTAGAACTATTAAGAAAGA
AATTGCATGCCCAATTTTTCAAGTTAATAGCATTGATGAATAATTCATCATCTACATAGT
AGAATACATTTTTTTAAGTACATAAGTAATTGTTATGTATGGACTTTCTCAAAGGTGTAG
GAAGTAAATAATACACTATTTTCTTTCACTGGTTAATGAAACACTTACAATGTTGTCAAA
TCCAGTGGGAGTGTTGTGTTCTTATTACTGAATAAGGAATTAATGTAATGATCTCTTATT
CAGTGGGAGTTACAAGCTTTGTCATATTGGTAGTAACCCAGATTATCTCTAGAATGTCTT
AAGATAATTACTTTCTACTTGTAGACACTTATGTTTTCAAGGATAGTCATGTACGTTTCC
TTATTAGACAATAAAGTGGTTCTACATCTACTAGTTATGCTAATATCAATGACACAATCA
TATTAGTCACATAAACAAACATATGTCGTGTTGTTTATTTGCTACATGATGTTGTTCCAT
GCACAAGTGGGAGAAATCTATATTGTGTGCAAGGTACAACATATAGTTATATGATTTAAT
AGATTCTCTTGACTGCAAGGTAAGAGACTAACATTCTAATATAACTTGTACATATCTAAT
TCAGGAAACATTTGGTGTTGCAATTTACGTCATGTCAGAACTTGGCGAGATTGCAATAAC
AAAGTAAATCTCTATGTGAAGTCAGACCTTGCATGGACATATTTACAGTTTCTAAATTAG
ACAAGTATTTAGAACATGTGTCAAAATGATATATAAGACTACTTCAAATTAAATATTTAT
GTATTATTAGAATGACATAAAATTAAATAAAGTAATATAATCCTACTTCAATTTGTTTAT
TTATGTATTTTGGAATGACATAAATGAAAAATAATGTAGTCCTACATTATTATGAAGTAA
AATAAATTAACTTGAAATTACTATTGAAACCAAGAGTTGTGTTCATAATTACTTTAGTTA
AACATGTTTATGATTCATTGTAAAGACATAAACATAAAGTCTTTTAAGACTTATAATAAA
GTAAGACGTTAACTTGTTATGTTTTTTAATTAAGACATATACAAGAAGTCATTGAGTTGA
TCAATGATTTATAACGTATAATGGGATTATAACAGTTTATGTTTCTGGTTGAGACATGGA
TATGAAGTGACTTGGTTAAAAGGTACTTGTGTTATAAAGCATGCAATTGGCTTGGAAAGT
CTATTATACCATTAAGTTGACTTAGTTGGTAAATAGGTAAGCCAAAAGGAATATGTTTAT
CTTATATATTGTTAGATTGTCTTACAATATTAAATTCTAATGAATACCACAAGTTGATGG
TATGTTCAGTTAAGAGAATCAAACTCCATTTGATTTGTTTGATTCATGATAACCATAACT
TCTTTCTTAAAAAGTAACAAGGTTAGAATATTGAGTATGGATTGAATATACTCAATATGA
CTCCAACCTAGAAGATTAATAAAACACCATTTCATTATGGAATGTGATGAATCACATTAA
GTTTTAAAGTTGAAGATTCTGAATTTGTTAAACTACTTATGAATAGGTTATTAACAAACT
AATGTCAAGAATTATCAATATGTATTTGTAATGTCCCAAATAGAGAACAATGTAGTTTTG
CTCTAATTGCTAAGTATATATAGATAGTCTATATATTACAAAAGGCAAGTGGGAGTTTTT
TTATCTTGAAAGATAAAATTACAAGATACATAATCTTCTAAAACACACTAGTAAATATCA
TGATGAGGTTAGACATGTAATTGATAGACCTCATGATGATGGAATTTTCATTCATAGATC
TGCAAGGATATCTCAGATATTTGACTTATATGCTGAGAAATATGAGTTACAGGATTATAG
TAAACCTGATAATCATTATGATGGATTACCAAATATTGAATTGGGTAAATTACTCATACT
ATGAATGTTAAAGATGCTGTCCATAAAGATAATCAATTTTGGAAATTTGGTTTATCTTAA
TAGTTAGACTAGAGAATGGAAATGAGCTTCTTCAAAGAGATGAAAAACCCTAGTGGTTTG
AATTTCTATGTAGAAATCATATGGACAATATTCTACACATATTTAATGCATGTCTTATGA
CAAGATTATTAATCATACTTAAGCAATTAATTGTGATTGAATATTCTTTTCAAGACACAT
TAAATATATAAAGATGATAATTGTCATACTAAATTTCATTAATATGAAATATGACAATGG
AATATCAAAACTCTTTCTTGAGAAATTACTTGAGCGAGGACGGTAAGTAATTGAAAGGTT
TTTTGAATTCATATAATCTTTGGAAGTGTACAAAGTGCAATAATTCATGAATGGATAAAT
GCATGCATCTATGAAATTATTCTTATATTAAATTATTAAATCCATTTTCGATTTATAATT
AAAATAAGATAAATTTTAAGTATTCCTGAAAGCTAGTGAGAGTATTATGTTAAGATTTTA
AATCTTATATGTTGAATAACATATAGGAAGTAACATTCATTGTAAGCTAAATGTTAAGTC
TTAGATTGGAATGAAACTTCACTTATAAGATTTAAGAATTAAAACATATAACCTTGAAAT
ATATGTTTATTGTTAATAAACATGTGCAGTAAAATAAATGATTCTAAATAAAACATGATA
TATCATTTGGGAAATTGATAAATATCTTTTGACAAGATAGAACGTGAATGAATTCTAAGG
TTGACCTGTAGATTCATCATGTACATCATGTAGTGTATTAAAATTGTTGTATCATTCTTA
AATGATAGATGATTTGACAACATTGATATCTAATTAAAAGTTATTAGATAACTTGTGTAA
TGAATATTCTAATAGAATTACATCCTAAAACCTGGAATTGCTCCTAGATTCTATGGATGA
ACAATATGTCAAATGTTGTGCAAATTGTCATCAGCTTTAAACTTGAAAGTTAGGAAAGCA
TCAAACATTACACAATAAGATATTAAAGTTTACGGAGTTTTAATGGGCACATTGTTGTTT
GTATACAATGATGCTGGTTTAATTGAGATGACACTCAATACTAGTCATGGTAGAATTTCA
TCCTTGTTAATGGCCATGTGAACTAGTAGTGCTTATCTAAGAGCACAGTTGCATTATACA
TTAAAAGAATAAGAATACTTTAAACTTTAAAAATGTTTGAAAGTTTAAATTGTCATAAAT
TGGTGATAGAGGATGTTTCACACTTTATGAATTATTATGTGGATTGTTGAATGCACACAT
ACAAGGACTTCATTAATTGAATTCTTGAAATAAGTATTCTCAAAATTATGATAGATCAAG
TTGGTTGATTTATGCCTTGTCAACAAGTATGATTGTCATTACTTGAGGCATAATTCATCA
ACTGGAATTTTCATGCATTGATCTATTTGGTATTTGGATAAGGGATGTTAAACAGTTGTT
ATAATAAATCAAATACTTGGTATGTTTGATTTTATAATATATTGTATCCTATATTTGCAT
GTTTAATCCGTGAATAAATTTATTTATTCTAAATCGTCCGTTGTCAATTAATGATATGGG
AGTATCATTAAACTAAGACAAATCTGAGAGATATGGTAGAATATACTTGAAAGTATATTG
ATGAGAATGCATACCATTTTCAGATGATATTCAATGAATTGAATATAGGACTTATCCCAA
CTACATATTACTTTGTGGATATTGTTATAAGTAAATTATGAATAGTTATCCTCAGACTTG
AGATACCAGATAAGTGTCATGAATGTAGTGCACTTCTGTGGAACAACTTAACGCTATACG
TAACTGGTAGTCATAAGGGTTGTTTCCTGAAGTGTTGCAAAGTTCATGGGTTATTCTCGT
AGTCAAGATAGAATTTGTTCCTTCAAATTTATTTTGGAGTTTAATACTGCTGGGCCCCTC
GTAGGGTTGACAAGATGTTTGTGTGGCCACACCCAAAGTTCTCCCCTGAATATGTTCAGA
AGATTTGGTAATCTTGCTCAATCACTTATAACGAGAAACAGAATAGTTGGATAAAGAATG
ACTTAATTCCATATCTTTATTTAACATGGTATTAGAAACAAAAGGATAATAATAATAATG
AGAAATCATTAAAAGGTTTTCCAGGAGCCTTGCTCGAGTTGTACTAGAGGCATCGATGTG
TTGCTAGACGCTAACCGAATGTGATCACTCTATTAAGATATGTCCAAGTGGGAGCTGTTG
GTTTTATGGACAATAAATTAATAGACGTGTGTTAGGATCGAACTCGAGACTTTGGGATTG
CACACTTTACGTATGAGAATTTAAAGTTAATAATTAAATATAAAATGTTATATTTATTTA
TTTATTAAACAAAATAACTAACGGACGTTAAGTAATTAATGTAATGGACTAACGGTCGTT
AAATGTTTATGGAAAAGGACTAAATTGCAAAAGTTGGGAAGGTTCCGGAATCCCTTAAGG
GGATCCCAAACCGATCGGCCATCAAGAAAAGGAAACAAACCACAACTTGTTCACCAAGTT
TACTTGGGTATATATACAAGGCTAGGGGTCTTGTTTTTCCATCTCTTGTGCTCATAAGCT
AAACCCTAAAATTGTTTTGTGTGTGTTTTTGTCTCCAAAACCGATCGTACACCTTATAGG
GGTCGATCCAAGTCTTTTCCACAATCAAGTTATTTGTTTGATAAAAACCTAGCATTACTT
TAATTCGGTTTAGTACGTGTGTACAAGAACTTAGTAATAACATACTTTTGTTATTATCTT
GGATTGAATTACAAAACGGTAAGGGGTAATTCACATAATCCTATAAACCCTAATTAGGGT
TCATCCAATTGCTAGTTTTGTGGATTTGATTCTTGTTCGGCTAGAATCAAGAAAGGTACG
CATACTTTATTCTTTATGTTAATTAATTATTCGTTAATACATCCTTATACGCTTCCGCAA
TATTACTTTGATGTTTTGTGATTATTTATTTGAATGTCTTGATATCTAATTCCAACA
>Cs_LG2_264961294-264969213
TGTTGGTTTTATGGACAATAAATTAATAGATGTGTGTTAGGATCGAACTCGAGACTATGG
GATTGCACACTTTACGTATGAGAATTTAAAGTTAATAATTAAATATAAATGTGATATTTA
TTTATTTATTAAACGAAATAACTAACGGACGTTAAGTAATTAATGTAATGGACTAACGGG
TGTTAAAGGTATTTGGAAAAGGACTTAATTGCAAAGATTGGGAAGGTTCCGGAATCCCTA
TGGGATGTCATGAACCGATCGGCCCAAAGAGAAAAGGAAACAACCTCAACTTGTTCACCA
AGTTTAGTTGGGTATATATACAAGGCTAGGGGTCTTGTTTTTCTATCTCTCTTGTGCACA
TTGCTTAAACCCTAAAATTGTTTTGTGTGTGTTTTGTTCTTAAACCGATCGTACATCCCT
TTAGGATGTCGATCTTCAAACCTTTTCCACATCAAGTTATTTGTTTGATAAAAACTAGCA
TTACTTTAATTCGGTTTAGTACGTGTGTACAAGAACATAGTAATAACATACTTTTGTTAT
TATCTTGGATTGAATTACAAAACGGTAAGGGGTAATTCTTATAATCCTATAAACCCTAAT
TAGGGTTCATCCTAATTGCTAGTTTGTGGATTTGATTCTTGTTCGGCTAGAATCAAGAAA
GGTACGCATACTTTATTCTTTAGTTAATTAATTATTCATTATATGTTCCTATACGCTTCC
GCACTTACTTTGATGTTTATTGTTTATATTTATGATTAGTCATGTTATATAATTACAACA
GTGGCATCACGAGTCATTGGTTTTAATGAGTAATTAATTACTAAACACGTAAAAAACGGA
TATTGTATTGTGTTTGATATGATTTATTCTAGGGTTTTGGTTATGATTATATAAACCCTA
ATTTTAGGGTTAAGGATTTTGCCCTAATTTGGTTTTAAAAATCTATTATGGATCGATTTT
TTTTTTTTTTTTTTGGGGTGGAAACCCTAAAATTTTTTAGTCGATTTCCTAAATTTTTTT
TTAGGGTTTATACTAATTGTTATGTTATCAATATCGAAACCTAGATTTAATATATTTGTT
ACGTGATAAATTCATGAATAAAGTGTTATGTGACATGGAATTGTATGCGATCTTGTGACT
TAATTGAATAATTGTTATGTTATATCCATGATGATACATGCATGTTTGTCATGGATAGTT
GCTTGTATTATTATTTAATTGTTAAGATTGGATTAATTGTTAAGTTTTATACACATGTAT
ATTTATGATAAATCTTGAATTGGGGATGACTCCAATTATATACATTAATGAATCAATTAT
GTGCAATTTGGTATATCATTAATTATGGGTTTACGCAATCGATTCGTCGATGTATGTGGC
TCACTCTCAATTGAGAGAGTGAAAGCCCTAATTAATATATACGTTAATTTAACCTAGACA
TTGATTATTAATAGGGTTTTATTGAATAAGTTGCATGTGGCTACTTGTTTACACGTATAA
ATTGTTTATTATGTGCGCATTGTTTTTAGTTGTTTATATTTTTTATTGGTATTACTTGTT
TGTTTATTATGTGCGACAGTTTTAAGCAAAGGGTAATTTTGAATAGAAAAATAATACGGA
CTAAACAATGGTGAAATTTGATTTGTTTTGGAAGAGTTAAGTTTTCAATAGTTTAATTGA
TTGGTGACTTTGGTACAATGACTGAACGGCTCACCCATTCGAATGAACTATAAAGGGGTT
ATTTAAGAAGTGCGCACAGTCACACTGAATGGATGTCTAAGGTTATGCGTTTGCGCTTAC
CTGGTCCTCTGCCCTCTGTAAGTTCGAATGGAGCTACTTAGTAAGCCATAAAAGTACAAG
CTCATCTTAAGGGCGAATTAGTTTTAATTCCATGCGCCACTTCGGTGGTAATTATCCGAA
ACACTAAGTGTTTACACTTATGCAAAAGTACGGTATAATGGATGATGATTAACACTAAAT
TCCTTGATTGGTGAACCCAATACCTCAATCAAAACTTTGATAATTTGATCTTTATGAATT
GGTAATAAAAAGTTTTTTATTAAAATTATGCTACAAGATGAATGCATGACATCTTTGTAC
ATATTTGATTTGACCACATAAAATCAAAACTAGTACCCTTTTAAATTAAGGTATATGCCA
TCTAATTAAAAGGAACACTTGAAGTTGCAATTTAAGTCATGAGAGTACTTGGCTAGATTG
TGATGGAGAGGTAAATCTCTATGTTAAGTGAGACCTTACATGGACATATTTGCAGTTCTT
TAAGTTAGACACTTAAGTTGAGTAGGAAGTGAGATCTTGGACTCAATGGCATAAGATGGG
ATGAAACATGTTTATATTTGCAATAGCGTTGGAAAATATAAATCCCATAATGATCTAGGA
ATTGGAAATTGTTTGCCAATTATTGTTCGACGGATTACCCTATTATGTGCTTTCGTTACT
AGCAGATCAACTGATGTAATGGAACTGCGATAATTTGGATCCTAGTTTTCGAGAAAATTC
TATGGTTATATGAATATTACCTTGGGTATTTTATTTTCTTGAAAAGTTTAATTATCGAAA
ATACTAAAATTGAATTTTGCTAATTCTTTAAATGTATTAATGCAACATTAAACCGTAAAC
GTAGGTTATTCATGTATTGGTAAAATTGATCTACACCTGTAAGGGTTTTGGTAGAGTCAA
CTTTACTAAAAGAATAAACCTAGTCCTCTTTTCTAAGAAAGAGTGAGATTCAACCCTATT
CCTTTTCATGAATGAAGAAAGGTATGATAGGACAATTAGAATTGTCTAAATTCTAAATAC
ATAACTCGTAAGCAAATTTTAATAGTTAAGAAAATTGCATATTTCTGAGTTATTAAATTA
GAAGCTAGACTAATTACTGTATAATTGGTAAAAGACAAACTAACATATTTTATCTAGTTG
TTGTGCTTTGACCATTTAAAAGTACTACTTACAATTGTTGGAATAGTAGAACTATTAAGA
AAGAAATTGCATGCCCAATTTTTCAAGTTAATAGCATTGATGGATAGTTCATCATCTACA
TAGTAGAATACACTCTTTAAGTACATAAGTAATTGTTATGTATGGACTTTTTCAAAGGTG
TAGGGAAGTAAATAGAACACTATTTTCTTTTACTGGTTAATGAAACACTTCCAATGTTGT
CAAATCCAGTGGGAGTATGTTGTTCTTATTACTGAATAAGGACTTAATGTAATGATCTCT
TATTCAGTGGGAGTTACAAGCTTTGTCATATTGGTAGTAACTCAGATTATCTCTAGAATG
TCTTATGATAATTACTTTCCACTTGTAGACACTTATGTTTTCAAGGATAGTCATGTACGT
TTCCTTATTAGACAATGAAGTGATTCTACATCTACTAGTTATGCTAATATCAATGACACA
ATCATATTAGTCACATAAACAAACATATGTCGTGTTGTTTATCTGCTACATGATGTTGTT
CCATGCACAAGTGGGAGAAATTTATATTGTGTGCAAGGTACAACATATAAGTATATGATT
TAAAGGATTCTCTTGACTGCAAGGTAAGAGACTAACGTTCTAATATAACTTGTACATATC
TAATTCAAGAAACACTTGGTGTTACAATTTACGTCATGTGAGAACTTGGCGAGATTGCAA
CAACAAAGTAAATCTCTATGTGAAGTCAGACCTTGCATGGACATATTTGCAGTTTCTAAA
TTAGACAAGTATTTAGAACATGTGTCAAAATGATATATAAGACTACTTCAAATTAGATTT
TTATGTATTATTAGAATGACATAAATGAAGTAATCTAATACTACTTCAAATTTGTTTATT
TATGTATTTTGGAATGACATAAATGAAAAATAATGTAGTCCTGCATTATTGTGAAGTAAA
ATAAATTAACTTGAAATTACTATTGAAACCAAGAGTTGTGTTCATAATTACTTTAGTTAA
ACATGTTTATGATTCATTGTAAAGACATAAACATAAAGTCTTTTAAGACTTATAATAAAG
TAAGACGTTAACTTGTTATGTTTTTTAATTAAGACATATACAAGAAGTCATCAATGATTT
ATAACGTATAATGGGATTATAACAGTTTATGTTTCTTGTTGAGACATGGATATGAAGTGA
CTTGGTTAAAAGGTACTTGTGTTATAAAGCATGCAATTGGCTTGGAAAGTCTATTATACC
ATTAAGTTGACTTAGTTGGTAAATAGGAAATTCAAAATGAATATGTTTATCTTATATATT
GTTAGATTGTCTTACAATATTAAAATTCTAATGAATACCACAAGTTGATGGTATGTTCAG
TTAGGAGAATCAAACTCTATTTGATTTGTTTGATTCAAGATAACCATAACTTCTTTCTTA
AAAAGTAACAAGGTTAGAATATTGAGTATGGATTGAATATACTCAATATGACTCCAACCT
AGAAGATTAATAAAACACCATTTCATTATGGAATGTGATGAATCACATTAAGTTTTAAAA
TTGAAGATTCTGAATTTGTTAAACTACTTATGAATAGGTTATTAACAAACTAATGTCAAG
AATTATCAATGTGTATTTGTAATGTCCCAAGTAGAGAACAATGTAGTTTTGCTCTAATTG
CTAAGTATATATAGATAGTCTATATATTACAAAAGGCAAGTGGGAGTTTTTTATCTTGAA
AGATAAAATTACAAGATACATAATCTTCTAAAACACACTAGTAAATATCATGATGAGGTT
AGACATGTAAATGATAGACCTCATGATGATGGAATTTTCATTCATAGATCTGCAAAGATA
TCTCAGATATTTGACTTATATGCTGAGAAATATGAGTTACAGGATTATAGTAAACCTGAT
AATCATTATGATGGATTACCAAATATTGAATTGGGAAAATTACTCATACTCTGAATGTTA
AAGATGCTGTCCATAAAGATAATCAATTTTGGAAATTTGATTTATCTTAATAGAGAATGG
AAATGAGTTTCTTCAAAAGAGATGAAAAACCCTTGTGGTTTGAATTTCTATGTAGAAATC
ATATGGACAATATTGTACACATATTTAATGCATGTTTCATGACAAGATTATTGATCATAC
TTAAGCAATTAATTATGATTGAATATTCTTTCTTAGACACATTAAATATATAAAGATGAC
AATGGAATATCAAAACTCTTTCTTGAGAAATTACTTGAGCGAGGACGGTAAGTAATCGAA
AGATTTTTGAATTCATATAATCTTTGGAAGTGTACGAAGTGCAATAATTAATGAATGGAT
AAATGCATGCATCTATAAAATTATTCTTATATTTAATTATTAAATCTTAGTTTTGATTTA
TAATTGAAATAAGATAAATTTTAAGTATTCCTAAAAGCTAGTGGGAGTATTATGTTAAGG
TTTTAAATCTTATATGTTGTATAACATATGATAAGTAACATTCCTTGAAAGCTAAATGTT
AAGTCTTAGATTGGAATGAAACTTCACTTGTAAGATTTAAGAATTAAAACATACAACCTT
GGAATATATGTTTATTATTAATAAACATGTGCAGTAAAAATAAATGATTCTAATAAAACA
TGATATATCATTTGGGAAATGGATAAATATTTTTTGACAAGATAGAACGTGAATGAAGTC
TAAGTTTGACCTGTAGATTCATCATGTACATCATGTAGTGTATTTAAATTGTTGTATCAT
TCTTAAATAAGAAGTGATTTGACAACATTGATATCTAATTAAAAGTTATTAGATAACTTG
TGTAATGAATAGTCTAATAGAATTACATCCTTAAAACCTGGAATTGCTCCTAGATTCTAT
GGATGAACAATATGTCAATTGTTGTGCAAATTGTCATCAGCTTCAAACTTGAAAGTTTGG
AAGACATCAAACATTACACAATAAGATATTAAAGTTTACGAAGTTTTAATAAGCATATTG
TTGTTTGTATACAATGATGCTGGTTTAATTGAGATGACATTCAATACTAGTCGTGGTAGG
ATTTCATCCTTGTTAATGGCCATGTGATCTAGTTGTGCTTATCTAAGAGCGCAGTTGCAT
TATACATTAAAAGAATAAGAATACTTTAAATTTTAAAATGTTTGAAAGTTTAAATTGTCA
TAAATTGGTGATAGAGGATGTCACACACTTTATGAATTATTATGTGGATTGTTGAATGCA
CACATACAAGGACTTCAATAATTGAATTCTTGAAATAAGTATTCTCAAAATTATGATAGA
TCACGTTGGTTGATTTATGCCTTGTCATACAAGTATGATTGTCATTACTTGAGGCATAAT
TCATCAACAGGAATTTTCATGCATTGATCTATTTGGTATTTGGATAAGGGATGTTAAACA
ATTGTTATAATAAATCAAATACTTGGTATGATTGATTTTATAATATATTGTATCCTATAT
TTGCATGTTTAATCCGTGAATAAATTTATTTATTCTAAATCATCCGTTGTCGATTAATGA
TATGGGAGTATCATTAAACTAAGACAAATCTGAGAGATGTGGTAGAATATACTTGAAAGT
ATATTGATGAGAATGCATACCAATTTCAGATGATATTCAATGAATTGAATATAGGACTTA
CCCCAACTACATAATTTACTTTGTGGATATTGTTATAAGTAAATTATGAATAGTTATCCT
CAGACTTGAGATACCAGATAAGTGTCATGAATGTAGTGCACTTCTGTGGAACAACTTAAC
GCTATACGTAACTGGTAGTCATAAGGGTTGTTTCCTGAAGTGTTGCAAAGTTTGTGGGTT
ATTCTTGTAGTCAAGATAGAATTTGTTCCTTCAAATTTATTTTGGAGTTTAATACTGCTG
GGCCCCTCGTAGGGTTGACAAGATGTTTGCATGGCCATGCCCAAAGTTCTCCCCTGAATA
TGTTCAGAAGATTTGGTAATCTTGTTCAATCACTAATAACGAGAAACAGAATGGTTGAAT
AAAGAATGACTTAATTCCATATCTTTATTTAACATGGTATTAGAAACAAAAGGATAATAA
TAATGAGAAATCATTAAAAGGTTTTCCAGGAGCCTTGCTCGAGTTGTACTAGAGGCATCG
AAGTGTTGCTAGACGCTAACCGAATGTGATCACTCTATTAAGATATGTCCAAGTGGGAGC
TGTTGGTTTTATGGACAATAAATTAATAGATGTGTGTTAGGATCGAACTCGAGACTATGG
GATTGCACACTTTACGTATGAGAATTTAAAGTTAATAATTAAATATAAATGTTATATTTA
TTTATTTATTAAACGAAATAACTAACGGACGTTAAGTAATTAATGTAATGGACTAACGGG
TGTTAAAGGTATTTGGAAAAGGACTTAATTGCAAAGATTGGGAAGGTTCCGGAATCCCTA
TGGGATGTCATGAACCGATCGGCCCAAAGAGAAAAGGAAACAACCTCAACTTGTTCACCA
AGTTTAGTTGGGTATATATACAAGGCTAGGGGTCTTGTTTTTCTATCTCTCTTGTGCACA
TTGCTTAAACCCTAAAATTGTTTTGTGTGTGTTTTGTTCTTAAACCGATCGTACATCCCT
TTAGGATGTCGATCTTCAAACCTTTTCCACATCAAGTTATTTGTTTGATAAAAACTAGCA
TTACTTTAATTCGGTTTAGTACGTGTGTACAAGAACATAGTAATAACATACTTTTGTTAT
TATCTTGGATTGAATTACAAAACGGTAAGGGGTAATTCTTATAATCCTATAAACCCTAAT
TAGGGTTCATCCTAATTGCTAGTTTGTGGATTTGATTCTTGTTCGGCTAGAATCAAGAAA
GGTACGCATACTTTATTCTTTAGTTAATTAATTATTCATTATATGTTCCTATACGCTTCC
GCACTTACTTTGATGTTTATTGTTTATATTTATGATTAGTCATGTTATATAATTACAAC
>Cn_utg2999_44585-52528
GTTGGTTTTATGGACAAATAAATTAATAGACGTGTGTTAGGATCGAACTCGAGACTATGG
GATTGCACACTTTACGTATGAGAATTTAAAGTTAATAATTAAATATAAATGTTGTATTTA
TTTATTTATTAAACGAAATAACTAACGAACGTTAAGTAATTAATGTAATGGACTAACGGG
CGTTAAAGGTATTTGGAAAAGGACTTAATTGCAAAGATTGGGAAGGTTCTGGAATCCCTA
TGGGATGCCATGAACTGATCGGCCCAAAGAGAAAAGGAAACAACCTCAACTTGTTCACCA
AGTTTAGTTGGGTATATATCTGAGGCTAGGGTTTTTTTTTCTATCTCTTGTGCACATTGC
TTAAACCTAAAATTGTTTTGTGTGTGTTTTGTTCTTAAACCGATCGTACATCCCTTTAGG
ATGTCGATTCTCAAACCTTTTCACATCAAGTTATTTGTTTGATAAAACTAGCATTACTTT
AATTCGGTTTAGTACGTGCGTACAAGAACATAGTAATAACATACTTTTGTTATTATCTTG
GATTGAATTACAAAACTGTAAGGGGTAATTCTTATAATCCTATAAACCCTAATTAGGGTT
CATCCTAATTGCTAGTTTGTGGATTTGATTCTTGTTCTAGAATCAAGAAAGATGCACGAT
ACTTTATTCTTTAGTTAATTAATTATTCATTATATGTTCCTATACGCTTCCGCACTTACT
TTGATGTTTATTGTTTATATTTATGATTAGTCATGTTATATAATTCCAACAGTGGTATCA
GAGAGCCATTGGTTTTAATGAGTAATTAATTACTAAACACGTAAAAAAACAGATATTGTA
TTGTGTTTGATATGATTTATTCTAGGGTTTTGGTTATGATTATATAAACCCTAATTTTAG
GGTTAAGGCTTTTGCCCTAATTTGGTTTTAAAAATCTATTATGGATCGAAATTTTTTTTT
ATGGGTGGAAACCCTAAAATTTTGTAGTCGATTTCCTAAATTTTTTTTAGGGTTTATATT
AATTGTTATGTTATCAATATCGAAACCTAGATTTAATATATTTGTTACGTGATAAATTCA
TGTATAAAGTGTTATGTGACATGGAATTGTATGCGATCTTGTGACTTTATTGAATAATTG
TTATGTTATATCCATGATGATACATGCATGTTTGTCATGGATAGTTGCTTGTATTATTAT
TTAATTGTTAAGATTGGATTAATTGTTAAGTTTTATACACATGTATATTCATGATAAATC
TTGAATTGGGGATGACTCCAATTATATACATTAATGAATCAATTATGTGCAATTTGGTAT
ATCATTAATTATGGGTTTACGCAATCGATTCGTCGATGTATGTGGCTCACTTTCAATTGA
GAGAGTGAAAGCCCTAATTAATATATACGTTAATTTAACCTAGACATTGATTATTAATAG
GGTTTTATCGAATAAGTTGCATGTGGCTACTTGTTTACACGTATAAATTGTTTATTATGT
GTGCATTGTTTTTAGTTGTTTATATTTTTATTGGTATTACTTGTTTGTTTATTATGTGCG
ACAGTTTTAAGCAAAGGGTAATTTTGAATAGAAAAATAATACGGACTAAACAATGGTGAA
ATTTGATTTGTTTTGGAAGAGTTAAGTTTTCAATAGTTTAATTGATTGGTGACTTTGGTA
CAATGACTGAACGGCTCACCCATTAGAATGAACTATAAAGGGGTTATTTAAGAAGTGCTT
ACGCACAATGGATGTCTAAGGTTATGCGTTTGCGCTTACCTGGTCCTCTGCCCTCTGTAA
GTTCGAATGGAGCTACTTAGTAAGCCATAAAAGTACAAGCTCATCTTAAGGGCGAATTAG
TTTTAATTCCATGCGCCACTTCGGTGGTAATTATCCGAAACACTAAGTGTTTACACTTAT
GCAAAAGTACGGTATAATGGATGATAATTAACACTAAATTCCTTAATTGGTGAACCCAAT
ACCTCAATCAAAACTTTGATAATTTGATCTTTATGAATTGGTAATAAAAAGGTTTTTATT
AAAATTATGCTACAAGATGAATGCATGACATCTTTGTACATCTTTGATTTGACCACATAA
AATCAAAACTAATACCCTTTTAAATTAAGTATATGCCATCTAATTAAAAGGAACACTTGA
AGTTGCAATTTAAGTCATGAGAGTACTTGGCTAGATTGTGATGGAGAGGTAAATCTCTAT
GTTAAGTGAGACCTTACATGGACATATTTGCAGTTCTTTAAGTTAGACACTTAAGTTGAG
TAGGAAGTGAGATCTTGGACTCAATGGCATAAGATGGGATGAAACATGTTTATATTTGCA
ATAGCGTTGGAAAATATAAATCCCATAATGATCTAGGAATTGGAAATTGTTTGCCAATTA
ATGTTCGACAGATTACCTTATTATGTGCTTTCGTTACTAGCAGATCAACTGATGTAATGG
AACTATGATAATTTGGATCCTAGTTTTCGAGAAAATTCTATGGTTATATGAATATTACCT
TGGGTATTTTATTTTCTTGAAAAGTTTAATTATCGAAAATACTAAAATTGAATTTTGCTA
ATTCTTTAAATGTATTAATGCAACATTAAATCGTAAACGTAGGTTATTCTTGTATTGGTA
AATTGATCTACACCTGTAAGGGTTTTTTGGTAGAGTCAACTTTACTAAGAGAATAAACCT
AGTCCTCTTTTCATAAGAAAGAGTGAGATTCAACCCTATTCCTTTTCATGAATGAAGAAA
GGTATGATAGGACAATTAGAATTGTCTAAATTCTAAATACATAACTCGTAAGCAAATTTT
AATAGTTAAGAAAATTGCATATTTCTGAGTTATTAAATTAGAAGCTAGACTAATTACTGT
ATAATTGGTAAAAGACAAACTAGCATATTTTATCTAGTTGTTTTGTTTTGACCATTTAAA
AGTACTACTTACAATCGTTGGAATAGTAGAACTATTAAGAAAGAAATTGCATGCCCAAAT
TTTCAAGTTAATAGCATTGATGGATAAATTCATCATCTACATAGTAGAATACATTCTTTT
AAGTACATAAGTAATTGTTATGTATGGACTTTCTCAAAGGTGTAGGGAAGTAAATAGAAC
ACTATTTTCTTTTACTGGTTAATGCAACACTTACAATGTTGTCAAATCCAGTGGGAGTGT
TGTGTTCTTATTACTGAATAAGGAATTAATGTAATGATCTCTTATTCAGTGGGAGTTACA
AGCTTTGTCATCTTGGTAGTAACCCAGATTATCTCTAGAATGTCTTAAGATAATTACTTT
CCACTTGAAGACACTTATGTTTTCAAGGATAGTCATGTACGTTTCCTTATTAGACAATGA
AGTGGTTCTACATCTACTAGTTATGCTAATATCAATGACACAATCATATTAGTCACATAA
ACAAACATATGTCGTGTTGTTTATCTGCTACATGATGTTGTTACATGCACAAGTGGGAGA
AATCTATATTGTGTGCAAGGTACAACATATAAGTATATGATTTAACGGATTCTCTTGACT
GCAAGGTAAGAGACTAACGTTCTAATATAACTTGTACATATCTAATTCAAGAAACACTTG
GTGTTACAATTTACGTCATGTGAGAACTTGGCGAGATTGCAACAACAAAGTAAATCTCTA
TGTAAAGTGAGATCTTGCATGGACATATTTACAGTTTCTAAATTAGACAAGTATTTAGAA
CATGTGTCAAAATGATATATAAGACTACTTCAAATTAGATTTTTATGTATTATTAGAATG
ACATAAATGAAGTAATCTAATACTATTTCAAATTTGTTTATTTATGTATTTTGGAATGAC
ATAAATGAAAAATAATGTAGTCCTACATTATTGTGAAGTAAAATAAATTAACTTGAAATT
ACTATTGAAACCAAGAGTTGTGTTCATAATTACTTTAGTTAAACATGTTTATGATTCATT
GTAAAGACATAAACATAAAGTCTTTAAGACTTATAATAAAGTAAGACGTTAACTTGTTAT
GTTTTTTAATTAAGACATATACAAGAAGTCATTGAGTTGATCAATGATTTATAACGTATA
ATGGGATTATAACAGTTTATGTTTCTTGTTGAGACATGGATATGAAGTAACTTGGTTAAA
AGGTACTTGTGTTATAAAGCATGCAATTGGCTTGGAAAGTCTATTATACCATTAAGTTGA
CTTAGTTGGTAAATAGGTAATTCAAAATGAATATGTTTATCTTATATATTGTTAGATTGT
CTTACAATATTAAATTCTAATGAATACCACAAGTTGATGGTATGGTCAGTTAGAAGAATC
AAACTCTATTTGATTTGTTTGATTCAAGATAACCATAACTTCTTTCTTAAAAAGTAACAA
GGTTAGAAAATTGAGTATGGATTGAATATACTCAATATGACTCCAACCTAGAAGATTAAT
AAAACACCATTTCATTATGGAATGTGATGAATCACATTAAGTTTTAAAATTGAAGATTCT
GAATTTGTTAAACTACTTATGAATAGGTTATTAACAAACTTAAGTCAGGAATTATCAATG
TGTATTTGTAATGTCCCAAATAGAGAACAATGTAGTTTTGCTCTAATTGCTAAGTATATA
TAGATAGTCTATATATTACAAAAGGCAAGTGGGAGTTTTTTATCTTGAAAGATAAAATTA
CAAGATACATAATCTTCTAAAACACACTAGTAAATATCATGATGAGGTTAGACATGTAAA
TGATAGACCTCATGATGATGGAATTTTCATTCATAGATCTGCAAGGATATCTCATATATT
TGATTTATATGCTGAGAAATATGAGTTACAGGATTATAGTAAACCTGATAATCATTATGA
TGGATTACCAAATTTTGAATTAGGAAAATTACTCATACTATGAATGTTAAAGATGCTGTC
CATAAAGATAATCAATTTTTGAAATTTGGTTTATCTTAATAGTTAGACTAGAGAATGGAA
ATGAGTTTCTTCAAAGAGATGAAAAACCCTAGTGGTTTGAATTTCTATGTAGAAATCATA
TGGACAATATTCTACACATATTTAATGCATGTCTTATGACAAGATTATTAATCATACTTA
AGCAATTAATTGTGATTGAATATTCTTTTCTAGACACATTAAATATATAAAGATGATAAT
TGTCATACTTGTTTTCATTAATATGAAATATGACAATGGAATATCAAAACTCTTTCTTGA
GAAATTACTTGAGCGAGGACGGTAAGTAATCGAAAGGTTTTTTGAATTCATATAATCTTT
GGAAGTGTACGAAGTGCAATAATTCATGAATGGATAAATGCATGCATCTATGAAATTATT
CTTATGTTAAATTATTAAATCCATTTTTGATTTATAATTAAAATAAGATAAATTTTAAGT
ATTCCTGAAAGCTAGTGGGAGTATTATGTTAAGGTTTTAAATCTTATATTTTGTATAACA
TATGAGAAGTAACATTCCTTGAAAGCTAAATGTTAAGTCTTAGATTGGAATGAAACTTCA
CTTGTAAGATTTAAGAATTAAAACATACAACCTTGGAATATATGTTTATTATTAATAAAC
ATGTGCAGTAAAATTAAATGATTCTAATAAAACATGATATATCATTTGGGAAATGGATAA
ATATTTTTTGACAAGATAGAACGTGAATGAAGTCTAAGTTTGACTTGTAGATTCATCATG
TACATCATGTTGTGTATTAAAATTGTTGTATCATTCTTGAATAAGAAGTGATTTGACAAC
ATTGATATCTAACTAAAAGTTATTAGATAACTTGTGTAATGAATATTCTAATAGAATTAC
ATCCTCAGCCTGGAATTGCTCCTAGATTCTATGGATGAACAATATGTCAAATGTTGTGCA
AATTGTCATCAGCTTTAAACTTGAAAGTTAGGAAAGCATCAAACATTACACAATAAGATA
TTAAAGTTTACGAAGTTTTAATGAGCATATTGTTGTTTGTATACAATGATGCTGGTTTAA
TTGAGATGACACTCAATACTAGTCATGGTAGGATTTCATCCTTGTTAATGGCCATGTGAA
CTAGTTGTGCTAACTAAAAGCACAGTTGCATTATACATTAAAAGAATAAGAATACTTTAA
ACTTTAAAATGTTTGAAAGTTTAAATTGTCATAAATTTGTGATAGAGGATGTTACACACT
TTATGAATTATTATGTGAATTGTTGAATGCACACATACAAGGACTTCATTAATTGAATTC
TTGAAATAAGTATTCTCAAAATTATGATAGATCACGTTGGTTGATTTATGCATTGTCAAC
AAGTATGATTGTCATTACTTGAGGCATAATTCATCAACAGGAATTTTCATGCATTGATCT
ATTTGGTATTTGGATAAGGGATGTTAAACAATTGTTATAATATAAATCAAATACTTGGTA
TGTTTGATTTTATAATATATTGTATCCTATATTTGCATGTTTAATCCGTGAATAAATTTA
TTTATTCTAAATCGTCCATTGTCGATCAATGATATGGGAGTATCATTAAACTAAGACAAA
TCTGAGAGATGTGGTAGAATATACTTGAAAGTATATTGATGAGAATGCATACCATTTTTA
AATGATATTCAATGAATTGAATATAGGACTTATCCCAACTACATAATTACTTTATGGATA
TTGTTGTTAAGTAAATTATGAATAGTTATCCTCAGACTTGAGATACCAGATAAGTGTCAT
GAATGTAGTGCACTTGGAACAACTTAACGCCATAATCGGTAGTCATAAGGGTTGTTTCCT
GAAGTGTTGCAAAGTTCGTGGGTTATTCTCGTAGTCAAGATAGAATTTGTTCCTTCAAAT
TTATTTTGGAGTTTAATACTGCTGGGCCCCTCGTAGGGTTGACAAGATGTTTGCATGGCC
ATGCCCAAAGGTCTCCCCTGAATATGTTCAGAAGCTTTGGTAATCTTGTTCAATCACTAA
TAACGAGAAACAGAATAGTTGAATAAAGAATGACTTAATTCCATATCTTTATTTAACATG
GTATTAGAAACAAAAGGATAATAATAATGAGAAATCATTAAAAGGTTTTCCAGGAGCCTT
GCTCGAGTTGTACTAGAGGCATCGAAGTGTTGCTAGACGCTAACCGAATGTGATCACTGT
ATTAAGATATGTCCAAGTGGGAGCTGTTGGTTTTATGGACAAATAAATTAATAGACGTGT
GTTAGGATCGAACTCGAGACTATGGGATTGCACACTTTACGTATGAGAATTTAAAGTTAA
TAATTAAATATAAATGTTGTATTTATTTATTTATTAAACGAAATAACTAACGAACGTTAA
GTAATTAATGTAATGGACTAACGGGCGTTAAAGGTATTTGGAAAAGGACTTAATTGCAAA
GATTGGGAAGGTTCCGGAATCCCTATGGGATGCCATGAACTGATCGGCCCAAAGAGAAAA
GGAAACAACCTCAACTTGTTCACCAAGTTTAGTTGGGTATATATACAAGGCTAGGGGTCT
TGTTTTTCTATCTCTTGTGCACATTGCTTAAACCCTAAAATTGTTTTGTGTGTGTTTTGT
TCTTAAACCGATCGTACATCCCTTTAGGATGTCGATTCTCAAACCTTTTTCACATCAAGT
TATTTGTTTGATAAAAACTAGCATTACTTTAATTCGGTTTAGTACGTGTGTACAAGAACA
TAGTAATAACATACTTTTGTTATTATCTTGGATTGAATTACAAAACGGTAAGGGGTAATT
CTTATAATCCTATAAACCCTAATTAGGGTTCATCCTAATTGCTAGTTTGTGGATTTGATT
CTTGTTCGGCTAGAATCAAGAAAGGTACGCATACTTTATTCTTTAGTTAATTAATTATTC
ATTATATGTTCCTATACGCTTCCGCACTTACTTTGATGTTTATTGTTTATATTTATGATT
AGTCATGTTATATAATTCCAACA
>Cs_LG3_149169260-149177129
GTTGGTTTTATGGATATAAATTAGTAGACGTGAGTTAGGATCGAACTCGAGACTATGGGA
TTGCACACTTTACGTATGAGAATTTAAAGTTAAATAATTAAATATAAACGTTGTATTTAT
TTATTTATTAAACGAAATAACTAGCGAACGTTAAGTAATTATTGTAATGGACTAACGGGC
GTTAAAGGTATTTGGAAAAGGACTTAATTGCAAAAGTTGGGAAGGTTCCGGAATCCCTAT
GGGATATCCTAAACCGATCGGCCAAAGGAAACAAGGAAACAAACCCAACTTGTTCACCAA
GTTAGCTTGGGTATATATACAAGGTTAGGGGTCTTGTTTTTCCATCTCTTGTGCTCATTA
GCTAAACCCTAAAAATTGTTTTGTGTGTTTTCTTGTCCAAACCGATCGTACATCACCTTT
GGGTGTCGATCCATTACTTTTCCACAAACCAAGTTATTTTGTTTGATAAAACTAGCATTA
CTTTAATTCGGTTTAGTACGTGTGTACAAGAACATAGTAATAACATACTTTTGTTATTAT
CTTGGATTGAATTACAAAACGGTAAAGGGTAATTCATATAATCCTATAAACCCTAATTAG
GGTTCATCCCAATTGCTAGTTTGTGGATTTGATTCTTGTTCGGCTAGAATCAAGAAAAGG
TACGCATATTCTTTTATGTTAATTAATTGTTCATTAATAAATCCTATACTCCTCCGCTTG
AATACTTTGATGTTTTGTAGTTATTTATTTGAATGTCATGTTATATAATTCCAACAGTGG
TATCAGAGACAGGTTTTTAATGAGTAATTAATTACATAAACGCGTAATAAAACAAATAAT
TGTATGTTGTTTAATATGTTTATCTAGGGTTTATGTTTAATTTTTTTGTTTGGTCGATTT
TTTAGTTAATTGGGAGTACCCCTATTTTTTTTTGGTCAACACATACATTAAATTTTTAGG
GTTTTGAAAATTGTTTGCTAACCTTATTAAAACCTAGAATTAATATATTAGTTACGTGAT
TAATTCATGAATAATTTGTTATGTGTCATGGAATTTTTTATATGCGATCTTGTGACTTAT
TTGTATAATTGTTATGATGTATCCATGATTATACATGCATGTTAGTCATGGATAAGTTGC
TTTGATATTGTTTAATTGTTATGAAATATTTATTTACGATAAATCTTGAATTGGGGAAGA
CTCCAATTATATATATTAATGAATCAATTATGTGTAATTTGGTATATCATTAATTATGGG
TTTACGCAATCGATTCGTCGATGTATGTGGCTCACTCTCAATTGAGAGAGTCAAAGCCCT
AATTAATATATACATTAATTTAACCTAGATATTGATTATTAATAGGGTTTTATCGAATAA
GTTGCATGTGGCTACTTGTTTACACGTATAAATTGTTTATTATGTGCGCATTGTTTTTTA
GTAGTTTATTTTTTATTTGTTACTTGTTTGTTTATTATGTTAGACAGTTTTAAGCAAATG
GTAATTTTGAATAGAAAAATAATACGGACTAAACAATGGCGAAATTTGATTTGTTTTGGA
AGAGTTAAGTTTTCAATAGTTTAATTGATTGGTGACTTTGGTACAATGACTGAACGGCTC
ACCCATTCGAATGAACTATAAAGGGGTTATTTAAGAAGTGCGCACAGTCACACTGAATGG
ATGTCTAAGGTTATGCGTTTGCGCTTACCTGGTCCTATGCCCTCTGTAAGTTCGAATGGA
GCTACTTAGTAAGCCATAAAAGTACAAGCTCATCTTAAGGGCGAATTAGTTTTAATTCCA
TGCGCCACTTCGGTGGTAATTATCCGAAACACTAAGTGTTTACACTTACGCAAAAGTACG
GTATAATGGATGATAATTAACACTAAATTCCTTGATTGGTGAACCCAATACCTCAATCAA
AACTTTGATAATTTGATCTTTATGAATTGGTAATAAAAAGTTTTTTATTAAAATTATGCT
ACAAGATGAATGCATGACATCTTTGTACAAATTTGATTTGACCACATAAAATCAAAACTA
GTACCCTTTTAAATTAAGAATATGCCATCTAATTAAAAGGAACACTTGAAGTTGCAATTT
ACGTCATGACAGTACTTGGCTAGATTGTGATGGAGAGGTAAATCTCTATGTAAAGTCAGA
CCTTACATGGACATATTTGCAGTTCTTTAAGTTAGACACTTAAATTGAGTAGGAAGTGAG
ACCTGGACTCAATGGCATAAGATGGGATGAAACATGTTTATATTTGCAATAGCGTTGGAA
AATATAAATCCCATAATGATCTAGGAGTTGGAAATTGTTTGCCAATTAGTGTTCGACAGA
TTACCCTATTATGTGCTTTCGTTACTAGCAGATCAACTGATGTAATGGAACTACGATAAT
TTGGATCCTAGTTTTCGAGAAAATTCTATGGTTATATGAATATTACCTTGGGTATTTTAT
TTTCATGAAAAGTTTAATTATCGAAAATACTAAAATTGAATTTTGCTAATTCTTTAAATG
TATTAATGCAACATTAAATCGTAAACGTAGGTTATTCTTGTATTGGTAAATTGATCTACA
CCTGTAAGGGTTTTTGGTAGAGTCAAATTTACTAAAAGAATAAACCTAGTCCTCTTTTCA
CGCGAAAGAGTGAGATTCAACCCTATTCCTTTTCATGAATGAAGAAAGGTATGATAGGAC
AATTAGAATTGTCTAAATTCTAGATACATAACTCGTAAGCGAATTTTAATAGTTAAGAAA
ATTGCATATTTCTGAGTTATTAAATTAGAAGCTAGACTAATTACTGTATAATTGGTAAAA
GACAAACTAGCATATTTTATCTAGTTGTTGCACTTTGACCATTTAAAAGTACTACTTACA
ATTGTTGGAATAGTATAACTATTAAGAAAGAAATTACATGCCCAAATTTTCAAGTTAATA
GCATTGATGGATAAATTCATCATCTACATAGTAGAATACATTCTTTTAAGTACATTTGTA
ATTGTTATGTATGGACTTTCTCAAAGGTGTAGGAAGTAAATAATACACTATTTTCTTTCA
CTGGTTAATGAAACACTTACAATGTTGTCAAATCCAGTGGGAGTGTTGTGTTCTTATTAC
TGAATAAGGAATTAATGTAATGATCTCTTATTTAGTGGGAGTTACAAGCTTTGTCATCTT
GGTAGTAACCCATATTATCTCTTGAATGTCTTAAGATAATTACTTTCCACTTATAGACAC
TTATGTTTTCAAGGATAGTCATGTACGTTTCCTTATTAGACAATGAAGTGGTTCTACATC
TACTAGTTATGCTAATATCAATGACACAATCATATTAGTCACATAAACAAACATATGTCG
TGTTGTTTATCTGCTACATGATTTTGTTTCATGCACAAGTGGGAGAAATCTATATTGTGT
GCAAGGGACAACATATAGGTATATGATTTAAAGGATTCTCTTGACTGCAAGGTAAGAAAC
TAACGTTCTAATATAAATTGTACATATCTAATTCAAGAAACACTTGGTGTTGCAATTTAC
GTCATGTCAGAACTTGGCGAGATTGCAGCAACAAAGTAAGTCTCTATGTGAAGTCAGACC
TTGCATGGACATATTTGCAGTTTCTAAATTAGACAAGTATTTAGAACATGTGTCAAAATG
ATATATAAGACTACTTCAAATTAAATATTTATGTATTATCAGAATGACATAAAATTAAAT
AAAGTAATCTAATCCTACTTCAATTTGTTTATTTATGTATTTTGGAATGACATAAATGAA
AAATAATGTAGTCCTACATTATTATGAAGTAAAATAAATTAACTTGAAATTACTATTGAA
ACCAAGAGTTGTGTTCATAATTACTTTAGTTAAACATGTTTATGATTCATTGTAAATACA
TAAACATAAAGTCTTTTAAGACTTATAATAAAGTAAGACGTTAACTTGTTATGTTTTTTA
ATTAAGACATATACAAGAAGTCATTGAGTTGATCAATGATTTATAACGTATAATGGGATT
ATAACAGTTTATGTTTCTTTTTGAGACATGGATATGAAGTGACTTGGTTAAAAGGTACTT
GTGTTATAAAGCATGTAATTGGCTTGAAAAGTCTATTATACCATTAAGTTGACTTAGTTG
GTAAATAGGTAAGCCAAAAGGAATATGTTTATCTTATATATTGTTAGATTGTCTTACAAT
ATTAAATTCTAATGAATACCACAAGTTGATGGTATGTTCAGTTAGGAGAATCAAACTCTA
TTTGATTGATTCAAGATAACCATAACTTCTTTCTTAAAAAGTAACAAGGTTAGAAAATTG
AGTATGGATTAAATATACTCAATATGACTCCAACCTAGAAGATTGATAAAAAAACCATTT
TATTATGGAATGTGATGAATCACATTAAGTTTTAAAATTGAAGATTCTGAATTTGTTAAA
CTACTTATGAATAGGTTATTAACAACGTAAAGTCAGGAATTATCAATGTGTATTTGTAAT
GTCCCAAAAAGAGAACAATGTAGTTTTGCTCTAATTGCTAAGTATATATAGATAGTCTAT
ATATATTACAAAAGGCAAGTGGGAGTTTTATCTTGAAAGATAAAATTACAAGATACATAA
TCTTCTAAAACACACTAGTAAATATCATGATGAGGTTAGACATGTAAATGATAGACCTCA
TGATGATGGAATTTTCATTCATAAATCTGCAAGGATATCTCAGATATTTGACTTATATGC
TGAGAAATATGAGTTACAGGATTATAGTAAACCTGATAATCATTATGATGGATTACCGAA
TGTTGAATTGGGTAAATTACTCATACTATGAATGTTAAAGATGCTGTCCATAAAGATAAT
CAATTTTGGAAATTTGGTTTATCTTAATAGTTAGACTAGAGAATGGAAATGAGTTTCTTC
AAAGAGATGAAAAACCCTAGTGGTTTGAATTTCTATGTAGAAATCATATGGACAATATTG
TACACATATTTAATGCATGTTTTATGACAAGATTATTAATCATATTAATTGTGATTGAAC
ATTCTTTCCTAGACACATTAAATATATAAAGATGATAATTGTCATACTTGTTTTCATTAA
TATGAAATATGACAATGGAATATCAAAATTCTTTTTTGAAGAAATTACTTGAGCGAGGAC
GATAAGTAATTGAAAGGTTTTTTGAATTCATATAATCTTTGAAAGTGTACGAAGTGCAAT
AATTCATGAATGGATAAATGCATGCATCTATGAAATTATTCTTATGTTTAATTATTAAAT
CCCATTTTCGATTTATAATTAAAATAAGATAAATTTTAAGTATTCCTGAAAGCTAGTGGG
AGTATTATGTTAAGTTTCTTAAATCTTATATGTTGTATAACATATAGTAAGTAACATTCC
TTGTAAGCTAAATGTTATGTCTTAGATTGTAATGAAACTTCACTTGTAAGATTTAAGAAT
TAAAACATACAACCTTGGAATATATGTTTATTGTTAATAAACATGTGCAGTAAAATAAAT
GATTCTAATAAAACATGATATATCATTTGGGAAATTGATAAATTTCTTTTGACAAGATAG
AACGTGAATGAATTCTAAGGTTGACCTGTAGATTCATCATGTACATCATGTTGTGTATTA
GAATTGTTGTATCATTCTTGAATAAGAAGTGATTTGACAACATTGATATCTAACTAAAAG
TTATTAGATAACTTGTGTAATGAATATTCTGAAAGAATTACATCCTCAGCCTGGAATTGC
TCCTAGATTCTATGGATGAACAATATGTCAAATGTTGTGCAAATTGTCATCAGCTTTAAA
CTTGAAAGTTAGGAAAGCATCAAACATTACACAATAAGATATTAAAGTTTACGGAGTTTT
AATGAGCATATTGTTGTTTGTATACAATGATGCTGGTTTAATTGAGATGACACTCAATAC
TAGTCATGGTAGGATTTCATCCTTGTTAATGGCCATGTGAACTAGTGGTGCTTATCTAAG
AGCACAGTTGCATTATACATTAAAAGAATAAGAATACTTTAAACTTTAAAATGTTTGAAA
GTTTAAATTGTCATAAATTGGTGATAGAGGATGTCTCACACTTTATGAATTATTATGTGG
ATTGGTGAATGCACACATACAAGGACTTCATTAATTGAATTCTTGAAATAAGTATTCTCA
AAATTACGATAGATAAAGTTGGTTAATTTATGCCTTGTCAACAAGTATGATTGTTATTAC
TTGAGGTATAATTCATCAACTGGAATTTTCATGCATTGATCTATTTGGTATTTGGATAAA
GGATGTTAAACAATTGTTATAATAAATCAAATACTAGGTATGTTTGATTTTATAGTATAT
TGTATCCTATATTTGCATGTTTAATCCATGAATAAATTTATTTATTCTAAATCGTCCATT
GTCAATTAATGATATGGGAGTATCATTAAACTAAGACAAATCTGAGAGATATGGTAGAAT
GTGCTTGAAAGTATATTGATGAGAATGCATACCAATTTCAGATGATATTCAATGAATTGA
ATATAGGACTTATCCCAACTACAAAATTTACTTTGTGGATATTGTTATAAGTAAATTATG
AATAGTTATCCTCAGACTTGAGATACCAGATAAGTGTCATGAATGTAGTGCACTTCTGTG
GAACAACTTAACGCTATACGTAACTGGTAGTCATAAGGGTTGTTTCCTGAAGTGTTGCAA
AGTTCATGGGTTATTCTTGTAGTCAAGATAGAATTTGTTCTTTCAAATTTATTTTGGAGT
TTAATACTGCTGGGTCCCTCGTAGGGTTGACAAGATGTTTGTGTGGCCACGCCCAAAGTT
CTCCCCTGAATATGTTCAGAAGATTTGGTAATCATGCTCAATCACTTATAACGAGAAACA
GAATAGTTGGATAAAGAATGACTTAATTCCATATCTTTATTTAACATGGTATTAGAAACA
AAAGGATAATAATAATGAGAAATCATTAAAAAGTTTTCCAGGAGCCTTGCTCGAGTTGTA
CTAGAGGCATCGAAGTGTTGCTAGACGCTAACCGAATGTGATCACTCTATTAAGATATAT
CCAAGTGGGAGCTATTGGTTTTATGGATATAAATTAGTAGACGTGAGTTAGGATCGAACT
CGAGACTATGGGATTGCACACTTTACGTATGAGAATTTAAAGTTAAATAATTAAATATAA
ACGTTGTATTTATTTATTTATTAAACGAAATAACTAACGAACGTTAAGTAATTATTGTAA
TGGACTAACGGGCGTTAAAGGTATTTGGAAAAGGACTTAATTGCAAAAGTTGGGAAGGTT
CCGGAATCCCTATGGGATATCCTAAACCGATCGGCCAAAGGAAACAAGGAAACAAACCTA
ACTTGTTCACCAAGTTAGCTTGGGTATATATACAAGGTTAGGGGTCTTGTTTTTCCATCT
CTTGTGCTCATTAGCTAAACCCTAAAAATTGTTTTGTGTGTTTTCTTGTCCAAACCGATC
GTACATCACCTTTGGGTGTCGATCCATTACTTTTCCACAAACCAAGTTATTTTGTTTGAT
AAAACTAGCATTACTTTAATTCGGTTTAGTACGTGTGTACAAGAACATAGTAATAACATA
CTTTTGTTATTATCTTGGATTGAATTACAAAACGGTAAGGGGTAATTCATATAATCCTAT
AAACCCTAATTAGGGTTCATCCCAATTGCTAGTTTGTGGATTTGATTCTTGTTCAGCTAG
AATCAAGAAAAGGTACGCATATTCTTTTATGTTAATTAATTGTTCATTAATAAATCCTAT
ACGCTTCCGCTTGAATACTTTGATGTTTTGTAGTTATTTATTTGAATGTCATGTTATATA
ATTCCAACA
>Cn_utg57260_32948-40788
GTTGGTTTTATGGATATAAATTAGTAGACGTGAGTTAGGATCGAACTCGAGACTATGGGA
TTGCACACTTTACGTATGAGAATTTAAAGTTAAATAATTAAATATAAACGTTGTATTTAT
TTATTTATTAAACAAAATAACTAACGAACGTTAAGTAATTATTGTAATGGACTAACGGGT
GTTAAAGGTATTTGGAAAAGGACTTAATTGCAAAAGTTGGGAAGGTTCCGGAATCCCTAT
GGGATATCCTAAACCGATCGGCCAAAGGAAACAAGGAAACAAACCCAACTTGTTCACCAA
GTTAGCTTGGGTATATATACAAGGTTAGGGGTCTTGTTTTTCCATCTCTTGTGCTCATTA
GCTAAACCCTAAAAATTGTTTTGTGTGTTTTCTTGTCCAAACCGATCGTACATCACCTTT
TGGTGTCGATCCATTACTTTTCCACAAACCAAGTTATTTTGTTTGATAAAACTAGCATTA
CTTTAATTCGGTTTAGTACGTGTGTACAAGAACATAGTAATAACATACTTTTGTTATTAT
CTTGGATTGAATTACAAAACGGTAAGGGGTAATTCATATAATCCTGTAAACCCTAATTAG
GGTTCATCCCAATTGCTAGTTTGTGGATTTGATTCTTGTTCGGCTAGAATCAAGAAAAGG
TACGCATATTCTTTTATGTTAATTAATTGTTCATTAATAAATCCTATACTCCTCCGCTTG
AATACTTTGATGTTTTGTAGTTATTTATTTGAATGTCATGTTATATAATTCCAACAGTGG
TATCAGAGACAGGTTTTTAATGAGTAATTAATTACATAAACGCGTAATAAAACAAATAAT
TGTATGTTGTTTAATATGTTTATCTAGGGTTTATGTTTAATTTTTTTGTTTGGTCGATTT
TTTAGTTAATTGGGAGTACCCCTATTTTTTTTGGTCGACACATACATTAAATTTTTAGGG
TTTTGAAAATTGTTTGCTAACCTTATTAAAACCTAAAATTAATATATTAGTTACGTGATT
AATTCATGAATAATTTGTTATGTGTCATGGAATTTTTTATATGCGATCTTGTGACTTATT
TGTATAATTGTTATGATGTATCCATGATTATACATGCATGTTAGTCATGGATAAGTTGCT
TTGATATTGTTTAATTGTTATGACATATTTATTTACGATAAATCTTGAATTGGGGAAGAC
TCCAATTATATATATTAATGAATCAATTATGTGTAATTTGGTATATCATTAATTATGGGT
TTACGCAATCGATTCGTCGATGTATGTGGCTCACTCTCAATTGAGAGAGTAAAAGCCCTA
ATTAATATATACATTAATTTAACCTAGATATTGATTATTAATAGGGTTTTATCGAATAAG
TTGCATGTGGCTACTTGTTTACACGTATAAATTGTTTATTATAGCATTGTTTTTTAGTAG
TTTATTTTTTATTTGTTACTTGTTTGTTTATTATGTTAGACAGGTTTTAAGCAAAGGGTA
ATTTTGAATAGAAAAATATACGGACTAAACAATGGCGAAATTTGATTTGTTTTGGAAGAG
TTAAGTTTTCAATAGTTTAATTGATTGGTGACTTTGGTACAATGGTGAACGGCTCACCCA
TTGAATGAACTATAAAGGGTTATTTAAGAAGTGCGCCACACTTGAATGGATGTCTAAGGT
TATGCTTTGCTTACACGGTCCTATGCCCTCTAAGTTCGAATGGAGCTACTTAGTAAGCCA
TAAAAGTACAAGCTCATCTTAAGGCGAATTAGTTTTAATTCCATCGCCACTTCGGTGGTA
ATTATCCAAACACTAAGTGTTTACACTTATGCAAAAGTGCGGTATAATGGATGATAATTA
ACACTAAATTCCTTGATTGGTGAACCCAATACCTCAATCAAAACTTTGATAATTTGATCT
TTATGAATTGGTAATAAAAGTTTTTTATTAAAATTATGCTACAAGATGAATGCATGACAT
CTTTGTACAAATTTGATTTGACCACATAAAATCAAAACTAGTACCCTTTTAAATTAAGAA
TATGCCATCTAATTAAAGGAACACTTGAAGTTGCAATTTACGTCATGACTTGGCTAGATT
GTGATGGAGAGGTAAATCTCTATGTAAAGTCGACCTTACATGGACATATTTGCGGTTCTT
TAAGTTAGACACTTAAATTGAGTAGGAAGTGAGACACGGACTCAATGGCATAAGATGGGA
TGAAACATGTTTATATTTGCAATAGCGTTGGAAAATATAAATCCCATAATGATCTAGGAG
TTGGAAATTGTTTGCCAATTAGTGTTCGACAGATTACCTATTATATGTGCTTTCGTTACT
AGCGAGATCAACGATGTAATGGAACTATGATAATTTGGATCCTAGTTTTCGAGAAAATTC
TATGGTTATATGAATATTACCTTGGGTATTTTATTTTCTTGAAAAGTTTAATTATCGAAA
ATACTAAAATTGAATTTTGCTAATTCTTTAAATGTATTAATGCAACATTAAATCGTAAAC
GTAGGTTATTCTTGTATTGGTAAATTGATCTACACCTGTAAGGGTTTTTGGTAGAGTCAA
CTTTACTAAAAGAATAAACCTAGTCCTCTTTTCACGCGAAAGAGTGAGATTCAACCCTAT
TCCTTTTCATGAATGAAGAAAGGTATGATAGGACAATTAGAATTGTCTAAATTCTAGATA
CATAACTCGTAAGCGAATTTTAATAGTTAAGAAAATTGCATATTTTTGAGTTATTAAATT
AGAAGCTAGACTAATTACTGTATAATTGGTAAAAGACAAACTAGCATATTTTATCTAGTT
GTTGTACTTTGACCATTTAAAAGTACTACTTACAATTGTTGGAATAGTAGAACTATTAAG
AAAGAAATTACATGCCCAATTTTTCAAGTTAATAGCATTGATGGATAAATTCATCATCTA
CATAGTAGAATACATTCTTTTAAGTACATTTGTAATTGTTATGTATGTACTTTCTCAAAG
GTGTAGGAAGTAAATAATACACTATTTTCTTTCACTGGTTAATGAAACACTTACAATGTT
GTCAAATCCAGTGGGAGTGTTGTGTTCTTATTACTGAATAAGGAATTAATGTAATTATCT
CTTATTCAGTGGGAGTTACAAGCTTTGTCATCTTGGTAGTAACCCAGATTATCTCTAGAA
TGTCTTAAGATAATTACTTTCCACTTATAGACACTTATGTTTTCAAGGATAGTCATGCAC
GTTTCCTTATTAGACAATGAAGTGGTTCTACATCTACTAGTTATGCTAATATCAATGACA
CAATCATATTAGTCACATAAACAAACATATGTCGTGTTGTTTATCTGCTACATGATTTTG
TTCCATGCACAAGTGGGAGAAATCTATATTGTGTGCAAGGGACAACATATAGGTATATGA
TTTAAAGGATTCTCTTGACTGCAAGGTAAGAAACTAACGTTCTAATATAACTTGTACATA
TCTAATTCAAGAACCACTTGGTGTTGCAATTTACGTCATGTCAGAACTTGGCGAGATTGC
AGCAACAAAGTAAGTCTCTATGTGAAGTCAGACCTTGCATGGACATATTTGCAGTTTCTA
AATTAGACAAGTATTTAGAACATGTGTCAAAATGATATATAAGACTACTTCAAATTAAAT
ATTTATGTATTATTAGAATGACATAAAATTAAATAAAGTAATCTAATCCTACTTCAATTT
GTTTATTTATGTATTTTGGAATGACATAAATGAAAAATAATGTAGTCCTACATTATTATG
AAGTAAAATAAATTAACTTGAAATTACTATTGAAACCAAGAGTTGTGTTCATAATTACTT
TAGTTAAACATGTTTATGATTCATTGTAAAGACATAAACATAAAGTCTTTTAAGACTTAT
AATAAAGTAAGACGTTAACTTGTTATGTTTTTTTAATTAAGACATATACAAGAAGTCATT
GAGTTGATCAATGATTTATAACGTATAATGGGATTATAACAGTTTATGTTTCTTGTTGAG
ACATGGATATGAAGTGACTTGGTTAAAAGGTACTTGTGTTATAAAGCATGTAATTGGCTT
GAAAAGTCTATTATACCATTAAGTTGACTTAGTTGGTAAATAGGTAAGCCAAAAGGAATA
TGTTTATCTTATATATTGTTAGATTGTCTTACAATATTAAATTCTAATGAATACCACAAG
TTGATGGTATGTTCAGTTAGGAGAATCAAACTCTATTTGATTGATTCAAGATAACCATAA
CTTCTTTCTTAAAAAGTAACAAGGTTAGAAAATTGAGTATGGATTAAATATACTCAATAT
GACTCCAACCTAGAAGATTGATAAAACACCATTTTATTATGGAATGTGATGAATCACATT
AAGTTTTAAAATTGAAGATTCTGAATTTGTTAAACTACTTATGAATAGGTTATTAACAAC
GTAAAGTTAGGAATTATCAATGTGTATTTGTAATGTCCCAAAAAGAGAACAATGTAGTTT
TGCTCTAATTGCTAAGTATATATAGATAGTCTATATATATTACAAAAGGCAAGTGGGAGT
TTTATCTTGAAAGATAAAATTACAAGATACATAATCTTCTAAAACACACTAGTAAATATC
ATGATGAGGTTAGACATGTAAATGATAGACCTCATGATGATGGAATTTTTATTCATAGAT
CTGCAAGGATATCTCAGATATTTGACTTATATGCTGAGAAATATGAGTTACAGGATTATA
GTAAACCTGATAATCATTATGATGGATTACCGAATGTTGAATTGGGTATATTACTCATAC
TATGAATGTTAAAGATGCTGTCCATAAAGATAATCAATTTTGGAAATTTGGTTATCTTAA
TAGTTAGACTAGAGAATGGAAATGAGTTTCTTCAAAGAGATGAAAAACCCTAGTGGTTTG
AATTTCTATGTAGAAATCATATGGACAATATTGTACACATATTTAATGCATGTTTTATGA
CAAGATTATTAATCATATTAATTGTGATTGAACATTCTTTCCTAAACACATTAAATATAT
AAAGATGATAATTGTCATACTTGTTTTCATTAATATGAAATATGACAATGGGATATCAAA
ATTCTTTTTTGAAGAAATTACTTGAGCGAGGACGATAAGTAATTGAAAGGTTTTTTGAAT
TCATATAATCTTTGAAAGTGTACGAAGTGCAATAATTAATGAATGGATAAATGCATGCAT
CTATGAAATTATTCTTATGTTTAATTATTAAATCCCATTTTCGATTTATAATTAAAATAA
GATAAATTTTAAGTATTCCTGAAAGCTAGTGGGAGTATTATGTTAAGTTTCTTAAATCTT
ATATGTTGTATAACATATAGTAAGTAACATTCCTTGTAAGCTAAATGTTATGTCTTAGAT
TGTAATGAAACTTCACTTGTAAGATTTAAGAATTAAAACATACAACCTTGGAATATATGT
TTATTGTTAATAAACATGTGCAGAAAAATAAATGATTCTAATAAAACATGATATATCATT
TGGGAAATTGATAAATATCTTTTGACAAGATAGAACGTGAATGAATTCTAAGGTTGACCT
GTAGATTCATCATGTACATCATGTTGTGTATTAGAATTGTTGTATCATTCTTGAATAAGA
AGTGATTTGACAACATTGATATCTAACTAAAAGTTATTAGATAACTTGTGTAATGAATAT
TCTCAAAGAATTACATCCTCAACCTGGAATTGCTCCTAGATTCTATGGATGAACAATATG
TCAAATGTTGTGCAAATTGTCATCAACTTTAAACTTGAAAGTTAGGAAAGCATCAAACAT
TACACAATAAGATATTAAAGTTTACGGAGTTTTAATGAGCATATTGTTGTTTGTATACAA
TGATGCTGGTTTAATTGAGATGACACTCAATACTAGTCATGGTAGGATTTCATCCTTGTT
AATGGCCATGTGAACTAGTGGTGCTTATCTAAGAGCACAGTTGCATTATACATTAAAAGA
ATAAGAATACTTTAAACTTTAAAATGTTTGAAAGTTTAAATTGTCATAAATTGGTGATAG
AGGATGTCTCACACTTTATGAATTATTATGTGGATTGGTGAATGCACACATACAAGGACT
TCATTAATTGAATTCTTGAAATAAGTATTCTCAAAATTACGATAGATCAAGTTGGTTAAT
TTATGCCTTGTCAACAAGTATGATTGTTATTACTTGAGGTATAATTCATCAACTGGAATT
TTCATGCATTGATCTATTTGGTATTTGGATAAAGGATGTTAAACAATTGTTATAATAAAT
CAAATACTAGGTATGTTTGATTTTATAATATATTGTATCCTATATTTGCATGTTTAATCC
ATGAATAAATTTATTTATTCTAAATCGTCCATTGTCAATTAATGATATGGGAGTATCATT
AAACTAAGACAAATCTGAGAGATATGGTAGAATGTGCTTGAAAGTATATTGATGAGAATG
CATACCAATTTCAGATGATATTCAATGAATTGAATATAGGACTTATCCCAACTACAAAAT
TTACTTTGTGGATATTGTTATAAGTAAATTATGAATAGTTATCCTCAGACTTGAGATACC
AGATAAGTGTCATGAATGTAGTGCACTTCTGTGGAACAACTTAACGCTATACGTAACTGG
TAGTCATAAGGGTTGTTTCCTGAAGTGTTGCAAAGTTCATGGGTTATTCTTGTAGTCAAG
ATAGAATTTGTTCTTTCAAATTTATTTTGGAGTTTAATACTGCTGGGTCCCTCGTAGGGT
TGACAAGATGTTTGCGTGGCCACGCCCAAAGTTCTCCCCTGAATATGTTCAGAAGATTTG
GTAATCATGCTCAATCACTTATAACAAGAAACAGAATAGTTGGATAAAGAATGACTTAAT
TCCATATCTTTATTTAACATGGTATTAGAAACAAAAGGATAATAATAATGAGAAATCATT
AAAGGTTTTCCGGAGCCTTGCTCGAGTTGTACTAGAGGCATCGAAGTGTTGCTAGACGCT
AACCGAATGTGATCACTCTATTAAGATATATCCAAGTGGGAGCTGTTGGTTTTATGGATA
TAAATTAGTAGACGTGAGTTAGGATCGAACTCGAGACTATGGGATTGCACACTTTACGTA
TGAGAATTTAAAGTTAAATAATTAAATATAAACGTTGTATTTATTTATTTATTAAACGAA
ATAACTAACGAACGTTAAGTAATTATTGTAATGGACTAACGGGCGTTAAAGGTATTCGGA
AAAGGACTTAATTGCAAAAGTTGGGAAGGTTCCGGAATCCCTATGGGATATCCTAAACCG
ATCGGCCAAAGGAAACAAGGAAACAAACCCAACTTGTTCACCAAGTTAGCTTGGGTATAT
ATACAAGGTTAGGGGTCTTGTTTTTCCCTCTCTTGTGCTCATTAGCTAAACCCTAAAAAT
TGTTTTGTGTGTTTTCTTGTCCAAACCGATCGTACATCCCCTTTGGGTGTCGATCCATTA
CTTTTCCACAAACCAAGTTATTTTGTTTGATAAAACTAGCATTACTTTAATTCGGTTTAG
TACGTGTGTACAAGAACATAGTAATAACATACTTTTGTTATTATCTTGGATTGAATTACA
AAACGGTAAGGGGTAATTCATATAATCCTATAAACCCTAATTAGGGTTCATCCCAATTGC
TAGTTTGTGGATTTGATTCTTGTTCGGCTAGAATCAAGAAAAGGTACGCATATTCTTTTA
TGTTAATTAATTGTTCATTAATAAATCCTATACGCTTCCGCTTGAATACTTTGATGTTTT
GTAGTTATTTATTTGAATGTCATGTTATATAATTCCAACA
>Cs_LG5_64792825-64801000
GTTAGTTTTATGGATATAAATTAGTAGACGTGAGTTAGGATCGAACTCGAGACTTTGGGA
TTGCACACTTTACGTATGAGAATTTAAAGTTAATAATTAAATATAAATGTTATATTTATT
TATTTATTAAACGAAATAACTAACGGACGTTAAGTAATTAATGTAATGGACTAACGGTCG
TTAAATGTTTATGGAAAAGGACTAAATTGCAAAAGTTGGGAAGGTTCCGGAATCCCTTAA
GGGGATCCCAAACCGATCGGCCATCAAGAAAAGGAAACAAACCACAACTTGTTCACCAAG
TTTACTTGGGTATATATACAAGGCTAGGGGTCTTGTTTTTCTATCTCTTGTGCTCATAAG
CTAAACCCTAAAATTGTTTTGTGTGTGTTTTTGTCTCCAAAACCGGTCGACACCTCCATT
AGGGTCGATCCAAAGCTTTTCCACAATAACAAGTTATTTGTTTGATAAAAACTAGCGGTA
CTTTAATTCGGTTTAGTACGTGTGTACAAGAACTTAGTAATAACATACTTTTGTTATTAT
CTTGGATTGAATTACAAAAAGGTAAGGGGTAATTCACATAATCCTAACTAAATCAAATTA
GGGTTCATCCGTTGCTAGTTTGTGGATTTGATTCTTGTTCGGCTAGAATCAACAAAGGTA
CGCATATTCTTTATGTTAATTAATTATTCGTTAATACATCCTTATACGCTTCCGCAATAT
TACTTTGATGTTTTGTGATTATTTATATGAATGTCTTGATATATAATTCCAACAGTGGCA
TCACGAGTCATTGGTTTTTAATGAGTAATTAATTACATAAACGCGTAATAAAACAAATAC
TTGTATGTTGTTTGCTATGTTAATCTAGGGTTTATGTTTGTTTATGTTTTAGTCGAATTT
TTTTTAAATTGGGCGTGACATATTTTTTTTTAAATCGACATATACATAAATTTTTTTAGG
GTTTTGAAAATTGTTTGCTAACCTTATTAAAACCTAGAATTAATATTGATTACGTGATTA
ATTCATGAATAATTTGTTATGTGTCATGGAATTTTTATATGCGATCTTGTGACTTACTTG
AATAATTGTTATGATGTCCATGACTATACATGCATGTTAGTCATGGATAAGTTGCTTTGA
TATATTGTTTAATTGTTGAGACATATTTATTTATGATAAATCTTGAATTGGGGAAGACTC
CAATTAATATATTAATAAATCAATTATGTGCAATTTGGTATAATTAATGAAGGGTTTACG
CAATCGATTCATCGATGTATGTGGCTCACTTTCTATTGCTGGAGTGAAAACCCTAAATTA
ATATATACATTAATTTAACCTAGATATTGATTATTAATAGGATTTTATCGAATAAGTTGC
ATGTGGCTACTTGTTTACACGTATAAATTGTTTATTATGTGCGCATTGTTTTGTAGTAGT
TTATTTTTTATTTGTTACTTGTTTGTTTATTATGTTTGACAGTTTTAAGCAAAGGGTAAT
TTTGAATAGAAAAATAATACGGACTAAACAATGGCGAAATTTAATTGTTTTGGAAGAGTT
AAGTTGTCAATATAGTTTAATTGATTGGTGACTTTGGTACAATGACTGAACGGCTCACCC
ATTCGAATGAACTAATAAAAGGGGTTTAAAGAAGTGCGCATAGTCACACTGAATGGATGT
CTTAGGTTGTGCTTTAGCGCGTACCTGGTCCTCTGCCCCCTGTAAGTTCGAGTGGAGCTA
CTTAGTAAGCCATATAATGTGCAAGCTCATCTTAAGGGCGAATTAGTTTTAATTCCATGC
GCCACTTCGGTGGTAATTATCCGAAACACTAAGTGTTTACACTTATGCAAAAGTACGGTA
TAATGGATGATGATTAATACTAAATTCCTTGATTGGTGAACCCAATACCTCAATCAAAAC
TTTGATAATTTGATCTTTATGAATTGGTAATAAAAAGTTTTTTTATTAAAATTATGCTAC
AAGATGAATGCATGACATCTTTGTACATATTTGATTTGATCACATAAAATCAAAAACTAG
TACCCTTTTAAAATTAAGAATATGCCATCTAATTAAAAGAACACTTGAAGTTGCAATTTA
CGTCATGACAGTACTTGGCGAGATTGTAATGGAGAGGTAAATCTCTATGTAAAGTCAGAC
CTTACATGGACATATTTGCAGTTTTTTAAGTTAGACACTTAAGTTGAGTAGGAAGTGAGA
CCTGGACTCAATGGCATAAGATGGGATGAAACATGTTTATATTTGCAATAGCGTTGGAAA
ATATAAATCCCATAATGATCTAGGAGTTGGAAATTGTTTGCCAATTAATGTTCGACAGAT
TACCTTATTATATGCGTTTGTTGCTAGCAGATCAACTGATGTGATGAACCTATGATAATT
TGGATCCTAGTTTTCGAGAAAATTATATGGTTATATGTTTATATTACCGTTGGGTATATT
TATTTTCTTGAAAAGTGTATTATCGAAAATACTAATACTTGAACTTTTTTCTGTAGAAAT
GGCTCAAAACACCGATAACACTAACACTGCTCTAAATTCTGCGTTCAAAAGCTTTTTTGA
TCGAGAAAAGTTGACTGGCTCTAAGAATTTCAATGATTGGCACCGCTCTTTGAGAATTGT
CTGTAGAGTTGCTGACCGTATGAAATATCTTTATGAACCTTGTCCTGCTGAACCAACTGG
TCCTGAAGCTACTCAAGCTCAAAAGGACGAGTGGAAACTGGAGTATAAGCGTCATAATGA
TGTGGCTTGTCTTATGTTGGGAACAATGGAATCTGCTCTTCAAAAGCAGTTCGAACATTA
TTTCCCATATAATATGCTCAATGAACTTCGAACTATGTTTGAGAAACCAGCTGCCGTTGA
GATTTATGACTTGACCGACGCGTTACACAGCTGTAGGCAGGGAGAGGGTAAACCCGTAAG
TGCTCATGTGCTGGAAATGAAAGGTTACATGGACCAGCTAAAAGCACTTGGCAAAACTTA
TGAGGATGACATGGCTGTGAATCTGATTAATCGATCCCTTAACAAGGATTTTAATGGTTT
TGTCAGAAATTTCAATATGCACTGCGTGGGGAAGACAGTTACTGACCTACACGCATTGCT
AATTGACTATGAGAAAGGGTTGCCTCAAAAGGTTCCTACCGCCCAGGTACTTGCTATTCA
GGGTGGAAGAATTAATAAGCCAAAACCGCAGCGTGCGAACAACAAGAAGGGGAAGGGTAA
GGGAAAGGTTGACAAAGGCAAACAGGTGATGGCCTATCAACCTCAACCCAAGAAGAACCC
TACTCCTAGGAAGGATAATCCTAAAAAGGATCAAGCATGCCACCATTGCAAGACAGTTGG
GCATTGGAAGAGAAACTGTGCTCTCTATCTTGATGAATTGCGGACAAATAAGATGAATGC
TGGGTCCTCGGGCGCCGGTTCTTCAGGTAATTTATTTGTCATTGAATTATTTACTCTAAA
TCATAATAATTCCTGGGTATATGATACGGGCTGTGGTATTCACATTTGTAATACACTGCA
GGGGTTTAGAGTGGAAAGGAAGCTTGCCTATGGGGAGCAATATCTGCACGTGGGAAATGG
CGCACATGCAGCTGTTGAAGCCATAGGAACGTTTAGTTTAGTATTGCCTTCAGGCTTAGT
ACTGTTATTGAACAATTGTCATTACGCACCTTCTATAATTAGAGGTGTTGTTTCCTTTTC
AAGTTTGTTGGATGATGGTTTTACTCATACTATTTCAAGTAATGGAATTGATGTTTCTTT
AAATGGTGTATTTTATTTTAAAGCAATTACTGTGAATGGTGTGTTTGAAATTGATATGAT
TGGAAATGTATCTAACAATAATAATAATTCAATGTTTAGCATTAACAAGAAGATAAAGTT
AGACTTGAATTCTTCTTATCTTTGGCATTGTCGACTTGCTCATATAGGCAAGGCTCGCAT
GCATAAGCTACAACAAGAAGGGCTTTTGCAAAATATCAATGATGAATCATTTGATAAATG
TGAGTCATGCATATCTGGGAAGATGACTAAGAAACCTTTTCATAGCAATATGGAGAGGGC
TTCTGATCTACTTGGTCTTATTCATACTGATGTGTGTGGACCACTTAGACATGTGTCAAA
GAGAGGTGCTAGCTACTTCTTAACCTTTACTGATGATTTCAGCCGTTATGGTTATGTTTA
TTTACTTAAGCATAAACATGAGGTGTTTGAAACATTTAAGGTTTTCAAAGCTGAAGTAGA
ACTGCAATTGGGAAAGAAGATTAAAGCTCTTCGATCCGATAGAGGAGGCGAGTATCTAAG
CCAAGAGTTTAAAGATTACTTAGCTGAGAATGGAATTGTCCAGAATCTCACTTCTCCATA
TACTCCACAACAAAATGGTGTATCTGAGAGAAGAAATCGTACATTGTTGGACATGATACG
ATCTATGTTTAATCTTACTACTCTACCTTTATCCTTTTGGGATTATGCTTTAGAATCTGC
TGTTCGTATTCTAAATATGGTTCCCACAAAGAAGGTTGATAAGACACCATATGAAATATG
GCATGGTAAAGCTCCTAACCTGTCTTATTTAAAGGTCTGGGGTTGCGAGGCGTATGTTAG
ACGTGACTCAGCAGATAAACTCCAACAAAGATCTGTAAAGTGTATCTTCGTAGGATACCC
TAAGGAAACTATGGGTTACTACTTTTACTATCCAACTGATAATAAAGTAATTGTTGCTAG
GTATGGAGATTTTCTTGAAAGAGATCTCGTATCTCAAGAATTCAGTGGGAGAGTTTATGA
TCTGGAAGATGATCATGAAGATGCATTACCTTCTGAAAACACTAACGTACTTCCGGTAGA
ACCTGATAGTCTGGGTCCTCCACCAGAAGTTGAAGTGATTCCCGTTCGTAGATCCGTAAG
GAATATACGTGCACCTGAACGTCTATGTCTTAACGTAGAGGTTGAGGAAACTATGTTAGG
AGATCTTGGAGAGCCTACTAGTTATAAAGCTGCCATGGCAAGTCCTGACAAGGCTAAATG
GCAGGTTGCAATGAATGGGGAAATGCAATCCATGAGAGAAAATGAAGTCTGGGTAGAGGT
TGACTTACCTCCAAACGCCTCAGTGGTTGGGAGTAAGTGGCTCTATAAGATTAAGACTGA
CATGGATGGCAATGTACACGTCTATAAAGCTCGTCTAGTTGCGCAAGGTTTTACTCAAAC
TTATGGCATTGATTATGAGGAGACCTTTTCTCCTGTAGCAGACATTAGAGCTATTAGAAT
TCTCATAGCTATAGCAGCATACTATGACTATGAGATATGGCAAATGGATGTCAAAACCGC
CTTCTTAAATGGTCGCTTAGATGAAGACATCTATATGAAGCAACCTGAGGGGTTTGTGAA
TCCACAATTTCCAAACCGTGTATGCAAATTTCAAAGGTCCATTTATGGATTGAAGCAAGC
ATCAAGGCAATGGAATAAAAGATTTGATGAAGAAATCAAAAGGTATGGATTTGTTCAAAA
TCTTGATGAGCCATGTGTATATCACAAAGTTAGTGGGAGTGATGTAATTTTCCTAATTCT
TTATGTCGATGACATATTAATTATGGGAAAAGACATTCCAAGCATGCAAAATGTTAAGGC
ATATCTTGGGAAGTGTTTTTCTATGAAGGATTTAGGAGAAGCTGCATACATTCTGGGAAT
TAAGATCTACCGAGATAGGTCAAAGCGGTTAATTGGTTTAAGTCAAAGCGCTTACATTGA
TAAAATATTGAAGAGATTCAGTATGCAAAATTCCAAGAAAGGATATTTGCCGATGGAAGT
AAAGCATGGCTTATGTAGCGATATGTGTGCTTCAACACCTGCTGAGGTGGCACGCATGCA
GAAAGTTCCTTATGCTTCGGCTGTAGGATCTATTATGTATGCTGTGAGATGCACAAGGCC
AGATGTAGCGTTCGCTCAAAACATGACCAGTCGATATCAACAGAATCCGGGTAATCTTCA
CTGGATTGCTGTTAAGCATATTCTGAAGTATCTCAGAAATACTAAAGATATGTTTTTAGT
GTATGGTGGAATTCCAGACACAGAGCTTGGTGTTACAGGTTACTGTGATGCGTCCTGGCA
GTGTGATAAAGATGATACGAAGTCTCAGACGGGTTATGTCTTTGTCATCAATGGAGGAGC
AGTTGACTGGAAGAGCAAGAAGCAGACTACGATTGCGATGTCTGCAACAGAAGCCGAATA
CATAGCTGCTTCGGAAGCTGCAATGGAGGCTGTTTGGATTAGGAAATTCATTTCAGGGCT
TGGTGTTATGCCTTCAATTGAATCGCCTATTGATATGTATTGTGACAATTCTGCTGCAAT
CATATTTGCCAATGAACCTGGAGTCATGAAGGGCACCAGACATTTTCTACGGAAGTATCA
CTATGTTCGGGAACAAGTCCAGGAAGGTGAAATAAATCTACTGAAAGTTCACACAGATGA
TAACTTAGCTGACCCGTTCACTAAGGCTTTAGCTAAAGACAAGCTTGTAGGACTTGCCAA
TGGAATTGGACTTCGTTTAGCTAATAGTTTCATGCATAACTGTGATTAGTATTTGGATAA
AGGATATTGTAAAACATTTATTATTTTTAATGAAATAAAGTTTGGATTATGTTTATTTTC
ATTTATAATATTGTTGTCCTATATTTGCATGTTTAATCCGTAAATAACTAAGTTATTTTA
AATGTCCGTTGTCGATTAATGATATGGGAGTATCATTAAACTAAGACAAATCTGAGAGAT
GTGGTAGAATATACTTGAAAGTATATTGATGAGAATGCATACCAATTTCAGATGATATTC
AATGAATTGAATATAGGACTTATCCCAACTACATAATTTACTTTGTGGATATTGTTATAA
GTAAATTATGAATAGTTATCCTCAGACTTGAGATACCAGATAAGTGTCATAAATGTAGTG
CATTTCTGTGGAGCAACTTAACGCTATACGTAACTGGTAGTCATAAGGGTTGTTCTCAGA
AATGTTACAAAGTTTGTGGGTTATTCTTGTAGTCAAAATAGAATTTGTTCCTTCAAATTT
ATTTGGAGTTTAATACTGCTGGGCCCCTCGTAGGGTTGACAAGATGTTTGTGCGGCCGCA
CCCAAATCTCCCCTAAATATGTTTAGATGATTCGGTAATCTTGGTCAATCACTTACAAAC
GAGAAACAGAATAGTTATATAAAGAATGACTTAATTCCATATCTTTATTTAACGTGGTAT
TAGAAACAAAAGGATAATAATAATGAGAAATCATTAAAAGGTTTTCCAGGAGCCTTGCTC
GAGTTGTACTAGAGGCATCGAAGTGTTGCTAGACGCTAACCGAATGTGATCACTCTATTA
AGATATATCCAAGTGGGAGCTGTTAGTTTTATGGATATAAATTAGTAGACGTGAGTTAGG
ATCGAACTCGAGACTTTGGGATTGCACACTTTACGTATGAGAATTTAAAGTTAATAATTA
AATATAAATGTTATATTTATTTATTTATTAAACGAAATAACTAACGGACGTTAAGTAATT
AATGTAATGGACTAACGGTCGTTAAATGTTTATGGAAAAGGACTAAATTGCAAAAGTTGG
GAAGGTTCCGGAATCCCTTAAGGGGATCCCAAACCGATCGGCCATCAAGAAAAGGAAACA
AACCACAACTTGTTCACCAAGTTTACTTGGGTATATATACAAGGCTAGGGGTCTTGTTTT
TCTATCTCTTGTGCTCATAAGCTAAACCCTAAAATTGTTTTGTGTGTGTTTTTGTCTCCA
AAACCGGTCGACACCTCCATTAGGGTCGATCCAAAGCTTTTCCACAATAACAAGTTATTT
GTTTGATAAAAACTAGCGGTACTTTAATTCGGTTTAGTACGTGTGTACAAGAACTTAGTA
ATAACATACTTTTGTTATTATCTTGGATTGAATTACAAAAAGGTAAGGGGTAATTCACAT
AATCCTAACTAAATCAAATTAGGGTTCATCCGTTGCTAGTTTGTGGATTTGATTCTTGTT
CGGCTAGAATCAACAAAGGTACGCATATTCTTTATGTTAATTAATTATTCGTTAATACAT
CCTTATACGCTTCCGCAATATTACTTTGATGTTTTGTGATTATTTATATGAATGTCTTGA
TATATAATTCCAACA
>Cn_utg29575_47131-55244
GTTGGTTTTATGGATATAAATTAGTAGACGTGAGTTAGGATCGAACTCGAGACTATGGGA
TTGCACACTTTACGTATGAGAATTTAAAGTTAATAATTAAATATAAATGTTATATTTATT
TATTTATTAAATGAAATAACTAACGAACGTTAAGTAATTAATGTAATAGACTAACGGGCG
TTAAAGGTATTTGGAAAAGGACTTAATTGCAAAGTTTGGGAAGGTTCCGGAATCCCTTTG
GGGAGTCCAAACCGATCGGCCAAGGAGAGAAACAAGGAAAGAAAAACCAACTTGTTCACC
AAGTTTAGTTGGGTATATAAACAAGGTTAGGGGTTTTATTTTTTTATCTCTTGTGCTAAT
TAGCTAAACCTTAAAAATTGTTTTGTGTGTGTTTTCTTCTCCAAACCGGTCGAACACCTT
TGTGGGTGTCGATCCACACTTTTTCCACAAACCAAGTTATTTGTTTGATAAAAATTAGCA
TTACTTTAATTCGGTTTAGTACGTGTGTACAAGAACATAGTAATAACATACTTTTGTTAT
TATCTTTGATTGAATTACAAAACGGTAAGGGGTAATTCACATAATCCTAATTAAATCAAA
TTAGGGTTCATCCGTTGCTAGTTTGTGGATTTGATTCTTGTTCGGCTAGAATCAAGAAAA
GGTACGCATATTCTTTTATGTTAATTAATTGTTCATTAATAAATCCTATACGCTTCCGCT
TGAATACTTTGATGTTTTGTGGTTATTTATTTGAATGTCATGTTATATAATTCTAACAGT
GGCATCACGAGCCATTGGTTTTAATGAGTAATTAATTACATAAACGCGTAATAAAACAAA
TACTTGTATGTTGTTTGATATGTTAATCTAGGGTTTATGTTTATATTGTTTTGGTCGATT
TTTTTTATTTGTTGGGGCGTTCCCCTATTTAATTTTAGTCGACACATATATAAATGTTTA
GGGTTTTGAAAATTGTTTGCTAACCTTATTAAAACCTAGAATTAATATTGATTACTTGCT
TAATTCATGAATAATTTGTTATGTGTCATGGAATTTTATATGCGATCTTGTGACTTATTT
GTATAATTGTTATGATATCCATGATTATACATGCATGTTAGTCATGGATAAGTTGCTTTG
ATAATTGTTTAATTGTTGAGACATATTTAATTACGATAAATCTTGAATTGGGGAAGACTC
CAATTATGTATATTAATGAATCAATTATGTGCAATTTGGTATATCATTAATTATGGGTTT
ACGCAATCGATTCGTCGATGTATGTGGCTCACTCTCAATTGAGAGAGTGAAAGCCCTAAT
TAATATATACATTAATTTAACCTAGATATTGATTGTTAATAGGGTTTTATCGAATAAGTT
GCATGTGGCTACTTGTTTACACGTATAAATTGTTTATTATGTGTGCATTATTTTTTAGTA
GTTTGTTTTTTATTTGTTACTTGTTTGTTTATTATGTTAGACAGTTTTAAGCAAAGGGTA
ATTTTGAATAGAAAAATAATACGGACTAAACAATGGCGAAATTTGATTTGTTTTGGAAGA
GTTAAGTTTTCAATAGTTTAATTGATTGGTGACTTTGGTACAAATGGTCTGAACGGCTCA
CCCACAAGAATGAACTATAAAGGGGTTAATTAAGAAGTGCGCACAGTCACACTGAAAGGA
TGTCTAAGGTTATGCTTCAGCGCTTACCTGGTCCTCTGCCCCCTGTATGTTCGAATGGAG
CTACTTAGTAAGCCATAATATGTACAAGCTCATCTTAAGGGCGAATTAATTTTAATTCCA
TGCGCCACTTCGGTGGTAATTACCCGAAACACTAAGTGTTTACACTTATGCAAAAGTACG
GTATAATGGATGGTAATTAACACTAAATTCCTTGATTGGTGAACCCAATACCTCAATCAA
AACTTTGATAATTTGATCTTTATGAATTGGTAATAAAAAGTTTTTTATTAAAATTATGCT
ACAAGATGAATGCATGACATCTTTGTACATATTTGATTTGACCACATAAAATCAAAACTA
GTACCCTTTTAAAATTAAGAATATGCCATTTAATTAAAAGGAACACTTGAAGTTGCAATT
TACGTCATGACAGTACTTGGCTAGATTGTGATGGAGAGGTAAATCTCTATGTAAAGTCGA
CCTTACATGGACATATTTGCGCTCTTTAAGTTAGACACTTAAGTTGAGTAGGAAGTGAGA
CCTGGACTCAATGGCATAAGATGGGATGAAACATGTTTATATTTGCAATAGCGTTGTAAA
ATATAAATCCCATAATGATCTAGGAGTTGGAAATTGTTTGCCAATTAATGTTCGACTGAT
TACCTTATTGTATGCGCTAGCGTGATCAACTGATGTAATGCCTATGATAATTTGGATCCT
AGTTTTCGAGAAAATTATATGGTTATATGTTTATATTACCGTTGGGTATATTTTATTTTC
TTGAAAAAAATTGTATTATTGAAAATACTAATACTTGAACTTTTTTCTGTAGAAATGGCT
CAAAATAACGATAACACTAACACTGCACTAAGTTCTGCGTTCAAAAGCTTTTTTGATCGA
GAAAAGTTGACTAGCTCTAAGAATTTCAATGATTGGCACCGCTTTTGAGAATTGTCCAGA
GTTGCCGTGTTGAAATATCTTTATGAACCTTGCCCTCAACAACCAACTGGTCCTGATACT
ACTCAAGCTCAAATTGATGCTTGGCAACTTGAGTATAAGTGTCATAATGATGTGGCTTGT
CTTATGTTGGGAACAATGGAATCTACTCTTCAAAAGCAGTTATAACATTATTTCCCATAT
AATATGCTCAATGAACTTCGGACTATGTTTGAGAAACCAGCTGCCGTCGAGATTTATGAC
TTGACCGACACGTTACACAGCTGTAGGCAAGGTGAGGGTAAACCCGTAAGTGCTCATGTA
CTGGAAATGAAAGGTTACATGGACCAGCTCAAAGCACTTGGCAAAACTTATGATGATGAC
ATGGCTGTGAATCTGATTAATCGATCCCTTAACAAGGATTTTAATGATTTTGTCAGGAAT
TTCAATATACACCGCTGGGAAGACAAGCATCGACCTACACGCATTGCTTATTGATTATGA
GAAAGGGTTGCCTCAAAAGGTTCCTACTGCCCAGGTACTTGCTATTCAGGGTGGAAGGAT
TAATAAGCCAAAACCGCATCGTGTGAACAACAAGAAGGGGAAGGGTAAGGGTAAGGTTGA
CCAAGGCAAACAGGTGATGGCCTATCAACCTCAACCCAAGAAGAACCCTACTCCTAGGAA
GTAAAATCCTAAAAAGGATCAAGCATGCCACCACGGTAAGATCGTTGGGAATTGGAAGAG
AAACTGTGCTCTCTATCTTGATGAATTGCGGGCAAATAAGAAGAAGTATGAAGGGTCCTT
GGGCGCCGGTTCTTCTGGTAATTTATTTGTCATTGAATTATTTACTCTAAATCATAATAA
TTCCTGGGTATATGATACGGGCTGATACGGGCTGTGGTATTCACATTTGTAATACACTGC
AGGGGTTTAGAGTGGAAATGAAGCTTGCCTATGGGGAGCAATATCTGACGCGGGAAATGG
CGCATGCACAAGAAGCCATAGGAACGCTTAGTTTAGTATTGCCTTCGGGCTTAGTATCGT
TATTAAACAATTGTCATTACACACCTTCTATAATTAGAGGTGTTGTTTCCTTTCGCTTTG
TTGGATGATGGTTTTACTCATACTATTTCACGTAATGGAATTGATGTTTCTTTAAATGGT
GTATTTTATTTTAAAGCAATTACTGTGAATGGTGTGTTTGAAATTGATGTGATTGGAAAT
GAATCTAACAATAATAATAATTCGATGTTTAGCATTAACAAGAAGATACAGTTAGACTTG
AATTCTTCTTATCTTTGGCATTGTAGACTTGCTCATATTGGCAAGGCTCGCATGCATAAG
CTGCAACAAGAAGGGCTTTTGCAAAATATCAATGATGAATCATTTGATAAATGTGAGTCA
TGCATATCTGGGAAGATGACGAAGAAACCTTTTCATAGCAATATGGAGAGGGCTTCTGAT
CTACTTGGTCTTATTCATACGGATGTGTGTGGACCACTTAGACATGTGTCAAAGAGAGGT
GCTAGCTACTTCTTAACCTTTACTGATGATTTCAGCCGTTATGGTTATGTTTATTTACTT
AAGCATAAACATGAGGTGTTTGAAACATTTAAGGTTTTCAAAGCTGAAGTAGAACTGCAA
TTGGGAAAGGAGATTAAAGCTCTTCGATCCGATAGAGGAAGTATCTAAGCTAAGAGTTTA
AAGATTACTTAGTCGAGAATGGAATTGTCCAGAATCTCACTTCTCCATATACTCCACAAC
AAAATGGTGTATCTGAGAGAAGAAATCGTACATTGTTGGACATGATACGATCTATGTTTA
ATCTTACCACTCTTCCTTTATCCTTTTGGGATTATGCTTTGGAATCAGCTGTTCGCATTC
TAAATATGGTTCCCACAAAGAAGGTTGATAAGACACCATATGAAATATGGCATGGTAAAG
CTCCTAACCTGTCTTATTTAAAGGTCTGGGGTTGCGAGGCGTATGTTAGACGTGACTCAG
CAGATAAACTCCAACAAAGATCTCAGAAGTGTATCTTCAGGATACCCTAAGGAAACTTTG
GGTTACTACTTTAAGATCCAACCGAAAATAAAGTAATTGTTGCTAGGTATGGAGATTTTC
TTGAAAGAGATCTCGTATCTCAAGAATTGGGAGAGTTTATGATCCGGAAGATGATCAAGA
AGATACATTACCTTCAAAACACTAACGCATTCTCCGGTAGAACCGATAGTCCGGGTCCTC
CACCGTAAGTTGAAGTGATTCCGTCAGAGATCCGTAAGGAATACGCGTGCACCTGAACGT
CTATGTCTTAACGTAGAGGTTGAGGAAACTATGTTAGGAGTTCTTGGAGAGCCTACTAGT
TATAAAGCTGCCATGGCAAGTCCTGATAAGGATAAATGGCAAGTTGCAATGAATGGGGAA
ATGCAATCCATGAGAGAAAATGAAGTCTGGGTAGAGGTTGACTTACCTCCAAACGCCACG
GTGGTTGGAAGTAAGTGGCTCTATAAGATTAAGACTGACATGGATGGCAATGTACATGTC
TATAAAGCTCGTCTAGTTGCGCAAGGTTTTACTCAAACTTATGGCATTGATTACGAGGAG
ACCTTTTCTCCTCAGAATGGACATTAGAGCTATTAGAATTCTCATAGCTATAGCAGATAC
TATGACTATGAGATATGGCAAATAGATGTCAAAACCGCTTCTTAAATGGTCGCTAGATGA
AGACATCTATATGAAGCAACCTGAGGGGTTCGTGAATCCACAATTAAACCGTGTATGCAA
ACTTCAAAGGTCCATTTATGGATTGAAGCAAGCATCAAGGCAATGGAATAAAAGATTTGA
TGAAGAAATCAAAAAGTATGGATTTATTCAAAATCTTGATGAGCCATGTGTATATCACAA
AGTTAGTGGGAGTGATGTAATTTTCCTAATTCTTTATGTCGATGACATATTAACTATGGG
AAAACACATTCCAAGTTTGCAAAATGTTAAGGCATATCTTGGGAAGTGTTTTTCCATGAA
GGATTTAGGAGAAGCTGCATACATTCTGGAAATCAAGATCTACCGAGATAGGTCAAAGCG
GTTAATTGGTTTAAGTCAAAGCGCTTACATTGATAAAATATTGAAGAGATTCAATATGCA
AAATTCCAAGAAAGGATATTTGCCGATGGAAGTAAAGCATGGCTTATGTAGCGATATGTG
TGCTTCAACACCTGCTGAGGTGGCACGCATGCAGAAAGTTCCTTATGCTTCGGCTGTAGG
ATCTATTATGTATGCTGTAAGATGCACAAGGCCAGATGTGGCGTTCACTCAAAACATGAC
CAGTCGATATCAACAGAATCCGGGTGAACTTCACTGGATTGTTGTTAAACATATTCTGAA
GTATCTGAGAAATACGAAAGATATGTTTTTAGTGTATGGAGGAAATCCAGACACAGAACT
TGGTGTTACAGGTTACTGTGATGCGTCCTGGCAGTGTGATAAAGATGATACGAAGTCTCA
GACGGGTTATGTCTTTGTCATCAATGGAGGAGCAGTTGACTGGAAGAGCAAGAAGCGTAG
TACGATGCGATTTAATATATAGCCGCTTCTAAGCGCAATGGAGGTCGTTGGATTAGGAAA
TTCATTTCGTGGCTTGGTGTTATGCCTTCAATTGAATCGCCTATTGATATGTATTGAGAC
AATTCCGCAATCATATTTGCCAATGAACCCGAGTCATGAAGGGCACCGGACATTTTCTAC
TAAGTATCACTATGTTCGGGAACAAGTCCGAAAGGTGAAATAAATCTCGAAAGTTCACAT
GATGATAACTTAGCTGATCCGTTCACTAAGGCTTTAGCTAAAGACAAGCTTATTGGACTT
GCCAATGGAATTGGACTTCGTTTAGCTAAAAGTTTCATGCATAACTGTGATTAGTATTTG
GATAAAGGATATTGTAAAACATTTATTATTTTGATGAAATAAAGTTTGGATTATGTTTAT
TTTCATTTATAATATTGTTGTCATATATTTGCATGTTTAATCCGTGAGTAACTAAGTTAT
TCTAAATGTCCATTGTCGATTAATGATATGTGAGTATCATTAAATTAAGACAAATCTGAG
AGATGTGGTAGAATATACTTGAAAGTATATTGATGAGAATACATACCAATTTCAGATGAT
ATTCAATGAATTGAATATAGGACTTATCCCAACTACATAATTTACTTTGTGGATATTGTT
ATGAGTAAATTATGAATAGTTATCCTCAGACTTGAGATACCAGATAAGTGTCATGAATGT
AGTGCATTTCGTGCAACTTAACGCCATATAATCGGTAGTCATAAGGGTTGTTTTAGAAAT
GTTACAAAGTTTGTGGGTTATTCTTGTAGTCAAGATAAAATTTGTTCCTTCAAATTTATT
TGGAGTTTAATACTGCTGGGACCCTCGTGGGTTGACAAAATGTTTGTGCGGCCGCACCCA
AATCTCCCCTAAATATGTTTAGATGATTCGGTAATCTTGGTCAATCACTTACAACGAGAA
ACATAATAGTTATAGAAAGAATGACTTAATTCCATATCTTTATTTAACGTGGTATTAGAA
ACAAAAGGATAATAATAATGAGAAATCATTAAAAGGTTTTCCATGAGCCTTGCTTGAGTT
GTACTAGAGGCATCGAAGTGTTGCTAGACGCTAACCGAATGTGATCACTCTATTAAGATA
TATCCAAGTGGGAGCTGTTGGTTTTATGGATATAAATTAGTAGACGTGAGTTAGGATCGA
ACTCGAGACTATGGGATTGCACACTTTATGTATGAGAATTTAAAGTTAATAATTAAATAT
AAATGTTATATTTATTTATTTATTAAATGAAATAACTAACAAACGTTAAGTAATTAATGT
AATGGGCTAACGGGCGTTAAAGGTATTTGGAAAAGGACTTAATTGCAAAGTTTGGGAAGG
TTCCGGAATCCCTTTGGGGAGTCCAAACCGATCGGCCAAGGAGAGAAACAAGGAAAGAAA
AACCAACTTGTTCACCAAGTTTAGTTGGGTATATAAACAAGGCTAGGGGTTTTATTTTTC
TATCTCTTGTGCTCATTGCTAAACCCTAAAAATTGTTTTGTGTGTGTTTTCTTCTCCAAA
CCGGTCGAACACCTTTGTGGGTGTCGATCCACACTTTTTCCACAAACCAAGTTATTTGTT
TGATAAAAACTAGCATTACTTTAATTCGGTTTAGTACGTGTGTACAAGAACATAGTAATA
ACATACTTTTGTTATTATCTTGGATTGAATTACAAAACGGTAAGGGGTAATTCACATAAT
CCTAATTAAATCAAATTAGGTTCATCCGCTTGTTAGTTTGTGGATTTGATTCTTGTTCGG
CTAGAATCAAGAAAAGGTACGCATATTCTTTTATGTTAATTAATTGTTCATTAATAAATC
CTATACGCTTCCGCGTGAATACTTTGATGTTTTGTGGTTATTTATTTGAATGTCATGTTA
TATAATTCCAACA
