# Supplementary material for: A chromosome-level genome sequence of Chrysanthemum seticuspe, a model species for hexaploid cultivated chrysanthemum
Source: Commun Biol. 2021 Oct 7;4:1167. doi: 10.1038/s42003-021-02704-y (PMC8497461; doi:10.1038/s42003-021-02704-y)
Supplement: Supplementary file 6 — Supplementary data3 [file 42003_2021_2704_MOESM6_ESM.xlsx]

## Sheet: Supplimental Data 2
Supplementary Data 3 | SbdRTs identified in the Gojo-0 genome and their classification.
LinkageGroup_start_end	direction on chromosome	length (bp)	length of longest ORF (bp)	LTRs					functional classification	group1/ group2	nis	overlap to intact-LTR-RT set	Annotation_of_Left_LTR_position
				length of 5' LTR (bp)	length of 3' LTR (bp)	kimura's d between 5'/3' LTRs	SE	Insertion time
CsG_LG1_117966235-117974416	minus	8182	4155	779	779	0.00128	0.00125	49230.8	autonomous	group1		yes	Intergenic
CsG_LG1_16759625-16767805	minus	8181	4155	777	777	0	0	0	autonomous	group1		yes	Intergenic
CsG_LG1_239370291-239378467	minus	8177	4155	777	777	0	0	0	autonomous	group1		yes	Flanking
CsG_LG1_257424240-257432415	minus	8176	4071	775	775	0	0	0	autonomous	group2		yes	Gene
CsG_LG1_293954204-293962382	plus	8179	4155	777	777	0	0	0	autonomous	group1		yes	Intergenic
CsG_LG1_297044343-297052510	minus	8168	4155	772	772	0	0	0	autonomous	group1		yes	Intergenic
CsG_LG1_298610236-298618415	minus	8180	4071	777	777	0	0	0	autonomous	group2		yes	Intergenic
CsG_LG1_298742843-298751033	minus	8191	4071	777	777	0	0	0	autonomous	group2		yes	Intergenic
CsG_LG1_298830455-298838634	minus	8180	4071	777	777	0	0	0	autonomous	group2		yes	Flanking
CsG_LG1_305447290-305455467	plus	8178	4155	772	772	0.0013	0.0013	50000	autonomous	group1		yes	Intergenic
CsG_LG1_310386709-310394881	plus	8173	4158	773	773	0.0013	0.00124	50000	autonomous	group1		yes	Flanking
CsG_LG1_67458866-67467042	minus	8177	4155	777	777	0	0	0	autonomous	group1		yes	Flanking
CsG_LG2_159554646-159562815	plus	8170	4155	775	775	0.00388	0.00226	149231	autonomous	group1		yes	Intergenic
CsG_LG2_261192608-261200779	plus	8172	4158	767	773	0.00523	0.00253	201154	autonomous	group1		no	Flanking
CsG_LG2_262656429-262664604	plus	8176	4155	775	775	0.00518	0.00261	199231	autonomous	group1		yes	Flanking
CsG_LG2_95899013-95907200	plus	8188	4158	777	777	0.00388	0.0022	149231	autonomous	group1		yes	Intergenic
CsG_LG3_215912808-215920990	minus	8183	4158	775	775	0.00259	0.00176	99615.4	autonomous	group1		yes	Intergenic
CsG_LG3_2167029-2175202	minus	8174	4155	769	774	0.00261	0.00182	100385	autonomous	group1		no	Flanking
CsG_LG3_233198028-233206209	plus	8182	4155	775	776	0.00648	0.00255	249231	autonomous	group1		yes	Intergenic
CsG_LG3_247307660-247315746	plus	8087	4128	775	771	0.00914	0.00364	351538	autonomous			no	Flanking
CsG_LG3_255643219-255651392	plus	8174	4071	773	773	0.00129	0.00129	49615.4	autonomous	group2		yes	Intergenic
CsG_LG4_105896887-105905066	minus	8180	4155	775	775	0.00129	0.0014	49615.4	autonomous	group1		yes	Intergenic
CsG_LG4_140424136-140432321	plus	8186	4158	775	775	0.00389	0.00232	149615	autonomous	group1		yes	Intergenic
CsG_LG4_1914389-1922568	minus	8180	4158	775	775	0.00259	0.00193	99615.4	autonomous	group1		yes	Gene
CsG_LG4_22505748-22513924	plus	8177	4071	774	774	0	0	0	autonomous	group2		yes	Flanking
CsG_LG4_293389732-293397916	plus	8185	4155	778	778	0.00129	0.00142	49615.4	autonomous	group1		yes	Flanking
CsG_LG4_309911923-309920095	minus	8173	4155	773	773	0.0013	0.00133	50000	autonomous	group1		yes	Flanking
CsG_LG4_58773642-58781816	minus	8175	4071	773	773	0	0	0	autonomous	group2		yes	Intergenic
CsG_LG5_11686825-11695001	minus	8177	4155	777	777	0	0	0	autonomous	group1		yes	Flanking
CsG_LG5_13516244-13524419	plus	8176	4155	772	772	0	0	0	autonomous	group1		yes	Gene
CsG_LG5_15071883-15080055	plus	8173	4155	771	771	0.0013	0.00127	50000	autonomous	group1		yes	Intergenic
CsG_LG5_20680970-20689159	minus	8190	4155	778	778	0	0	0	autonomous	group1		yes	Flanking
CsG_LG5_22022075-22030260	minus	8186	4158	777	777	0.00129	0.00124	49615.4	autonomous	group1		yes	Intergenic
CsG_LG5_324876726-324884906	minus	8181	4071	778	777	0.00129	0.00132	49615.4	autonomous	group2		yes	Flanking
CsG_LG5_325967248-325975420	minus	8173	4200	773	773	0.00389	0.0022	149615	autonomous			yes	Gene
CsG_LG5_349600044-349608216	minus	8173	4071	772	772	0.0013	0.00127	50000	autonomous	group2		yes	Intergenic
CsG_LG5_42227612-42235784	minus	8173	4155	774	774	0.00389	0.0021	149615	autonomous	group1		yes	Flanking
CsG_LG5_64792825-64801000	plus	8176	4155	775	775	0	0	0	autonomous	group1		yes	Intergenic
CsG_LG5_74234504-74242676	plus	8173	4155	774	774	0.00519	0.00249	199615	autonomous	group1		yes	Gene
CsG_LG5_88667844-88676018	plus	8175	4155	775	775	0.00259	0.0018	99615.4	autonomous	group1		yes	Flanking
CsG_LG6_150571406-150579581	minus	8176	4071	774	774	0.00259	0.00183	99615.4	autonomous	group2		yes	Intergenic
CsG_LG6_15253905-15262079	plus	8175	4005	783	783	0.0129	0.0044	496154	autonomous			yes	Gene
CsG_LG6_280619923-280628096	minus	8174	4155	774	774	0	0	0	autonomous	group1		yes	Gene
CsG_LG6_29147310-29155489	minus	8180	4155	774	774	0.00519	0.00264	199615	autonomous	group1		yes	Intergenic
CsG_LG6_47456596-47464767	minus	8172	4155	772	772	0.0052	0.00255	200000	autonomous	group1		yes	Intergenic
CsG_LG6_54678805-54686991	plus	8187	4071	778	778	0.00129	0.00127	49615.4	autonomous	group2		yes	Intergenic
CsG_LG7_170537029-170545204	plus	8176	4155	775	776	0.0223	0.0055	857692	autonomous	group1		no	Intergenic
CsG_LG7_23296633-23304807	minus	8175	4200	770	772	0.0026	0.00186	100000	autonomous			no	Intergenic
CsG_LG7_95049793-95057962	plus	8170	4158	771	771	0.0013	0.00123	50000	autonomous	group1		yes	Flanking
CsG_LG8_138250879-138259032	plus	8154	4155	772	755	0	0	0	autonomous	group1		no	Flanking
CsG_LG8_162301749-162309924	minus	8176	4155	776	776	0.00129	0.0013	49615.4	autonomous	group1		yes	Flanking
CsG_LG8_214034942-214043117	plus	8176	4155	772	772	0	0	0	autonomous	group1		no	Gene
CsG_LG8_36289860-36298033	minus	8174	4155	775	775	0	0	0	autonomous	group1		yes	Intergenic
CsG_LG8_366156209-366164378	minus	8170	4155	773	773	0.00259	0.00175	99615.4	autonomous	group1		yes	Intergenic
CsG_LG8_4014829-4022989	plus	8161	4200	775	775	0.00259	0.00188	99615.4	autonomous			yes	Intergenic
CsG_LG8_4464276-4472450	plus	8175	4158	771	773	0.00783	0.00321	301154	autonomous	group1		no	Flanking
CsG_LG8_5805591-5813776	minus	8186	4158	777	777	0	0	0	autonomous	group1		yes	Flanking
CsG_LG8_9230388-9238564	minus	8177	4071	776	775	0.00388	0.00214	149231	autonomous	group2		yes	Flanking
CsG_LG9_11552803-11560983	minus	8181	4074	775	775	0	0	0	autonomous	group2		yes	Intergenic
CsG_LG9_11852700-11860873	plus	8174	4164	774	774	0.00519	0.00253	199615	autonomous			no	Flanking
CsG_LG9_17629461-17637772	plus	8312	4155	782	782	0.00642	0.00284	246923	autonomous	group1		no	Intergenic
CsG_LG9_320690087-320698274	plus	8188	4158	773	773	0.0104	0.0037	400000	autonomous	group1		no	Intergenic
CsG_LG9_329266255-329274750	plus	8496	4074	773	773	0.00389	0.00221	149615	autonomous	group2		yes	Intergenic
CsG_LG9_357824645-357832817	plus	8173	4155	775	775	0	0	0	autonomous	group1		yes	Flanking
CsG_LG9_50452504-50460686	minus	8183	4158	775	775	0.00259	0.00189	99615.4	autonomous	group1		yes	Intergenic
CsG_LG9_8314003-8322175	minus	8173	4071	775	774	0.00129	0.0013	49615.4	autonomous	group2		yes	Intergenic
CsG_sc6515_823-9004	minus	8182	4155	779	779	0.00128	0.00126	49230.8	autonomous	group1		yes	--
CsG_LG1_14831392-14839570	plus	8179	2250	773	774	0.00259	0.00187	99615.4	fragmented			yes	Flanking
CsG_LG1_223749911-223758107	minus	8197	3885	783	783	0.0129	0.004	496154	fragmented			yes	Flanking
CsG_LG1_22664991-22673172	minus	8182	3120	776	776	0	0	0	fragmented			yes	Intergenic
CsG_LG1_262195333-262203512	minus	8180	3582	774	774	0.0118	0.0037	453846	fragmented			no	Intergenic
CsG_LG1_287388437-287396627	minus	8191	1893	780	780	0.0169	0.0049	650000	fragmented			yes	Intergenic
CsG_LG1_298711831-298720015	plus	8185	3933	775	775	0	0	0	fragmented			yes	Intergenic
CsG_LG1_307625736-307633924	minus	8189	3678	776	776	0.00258	0.00192	99230.8	fragmented			no	Flanking
CsG_LG1_50949563-50957741	minus	8179	3534	773	773	0.00259	0.00195	99615.4	fragmented			yes	Flanking
CsG_LG1_66754017-66762274	minus	8258	3990	782	781	0.00643	0.00293	247308	fragmented			yes	Intergenic
CsG_LG1_67512614-67520710	plus	8097	3324	776	694	0	0	0	fragmented			no	Flanking
CsG_LG1_73769243-73777420	plus	8178	3327	774	774	0	0	0	fragmented			yes	Intergenic
CsG_LG2_212999718-213007882	plus	8165	3324	770	770	0.00522	0.00272	200769	fragmented			yes	Intergenic
CsG_LG2_232957498-232965677	plus	8180	2412	774	774	0.0078	0.00329	300000	fragmented			yes	Intergenic
CsG_LG2_257743818-257751983	minus	8166	2073	773	775	0.00519	0.00261	199615	fragmented			yes	Flanking
CsG_LG2_38585998-38594185	minus	8188	3360	780	780	0.00773	0.00319	297308	fragmented			yes	Intergenic
CsG_LG3_174168340-174176517	plus	8178	2574	775	775	0.00129	0.00127	49615.4	fragmented			yes	Intergenic
CsG_LG3_190418396-190426525	plus	8130	1101	781	781	0.0129	0.004	496154	fragmented			yes	Flanking
CsG_LG3_208983439-208992772	minus	9334	3180	785	785	0.0155	0.0044	596154	fragmented			yes	Gene
CsG_LG3_209357734-209365940	minus	8207	2064	783	784	0.0129	0.0041	496154	fragmented			yes	Intergenic
CsG_LG3_213117751-213126239	plus	8489	2346	774	774	0.00259	0.00177	99615.4	fragmented			yes	Flanking
CsG_LG3_249670175-249679448	plus	9274	1860	783	783	0.00899	0.00331	345769	fragmented			yes	Flanking
CsG_LG3_250008086-250016254	plus	8169	3177	771	771	0.00652	0.0031	250769	fragmented			yes	Intergenic
CsG_LG3_250302303-250310475	plus	8173	2010	772	772	0.00782	0.00316	300769	fragmented			yes	Intergenic
CsG_LG4_12337581-12345760	plus	8180	2517	775	774	0.00259	0.00181	99615.4	fragmented			yes	Flanking
CsG_LG4_19610992-19619162	plus	8171	2565	773	772	0.0237	0.0054	911538	fragmented			no	Flanking
CsG_LG4_20065399-20073321	minus	7923	1215	774	773	0.0737	0.0103	2.83462e+06	fragmented			no	Intergenic
CsG_LG4_210498157-210506318	minus	8162	2712	775	775	0.0117	0.004	450000	fragmented			yes	Flanking
CsG_LG4_270160847-270169034	minus	8188	1887	782	782	0.0116	0.0039	446154	fragmented			yes	Intergenic
CsG_LG4_283900322-283908500	plus	8179	3060	774	774	0.00649	0.00286	249615	fragmented			yes	Flanking
CsG_LG4_296026798-296034975	plus	8178	1104	783	781	0.00385	0.00223	148077	fragmented			yes	Flanking
CsG_LG4_39916722-39924895	plus	8174	2607	772	772	0.0026	0.00179	100000	fragmented			yes	Intergenic
CsG_LG4_50492210-50501837	plus	9628	3315	782	780	0.0182	0.005	700000	fragmented			no	Intergenic
CsG_LG4_6962314-6970487	minus	8174	2610	773	769	0.00261	0.00178	100385	fragmented			yes	Flanking
CsG_LG5_17375083-17383254	minus	8172	2886	771	771	0.0013	0.00132	50000	fragmented			yes	Gene
CsG_LG5_25507802-25515583	plus	7782	1500	771	771	0.00652	0.00288	250769	fragmented			no	Flanking
CsG_LG5_264112133-264120323	plus	8191	3186	784	784	0.00384	0.00212	147692	fragmented			no	Flanking
CsG_LG5_27971727-27979909	plus	8183	2145	781	783	0.00643	0.00281	247308	fragmented			yes	Intergenic
CsG_LG5_281989395-281997541	plus	8147	1860	782	783	0.00771	0.00333	296538	fragmented			yes	Flanking
CsG_LG5_28363542-28371629	plus	8088	2424	777	778	0.0143	0.0043	550000	fragmented			yes	Flanking
CsG_LG5_29799530-29807702	minus	8173	2355	773	773	0.00781	0.00318	300385	fragmented			yes	Intergenic
CsG_LG5_308719183-308727368	plus	8186	2772	772	769	0.0013	0.00131	50000	fragmented			yes	Intergenic
CsG_LG5_31412154-31420331	minus	8178	3336	764	782	0.0079	0.00322	303846	fragmented			no	Intergenic
CsG_LG5_31488092-31496257	minus	8166	2478	774	773	0.0052	0.00274	200000	fragmented			no	Intergenic
CsG_LG5_31670648-31678821	plus	8174	2139	773	773	0	0	0	fragmented			yes	Flanking
CsG_LG5_317968987-317976741	plus	7755	1500	781	781	0.0142	0.0043	546154	fragmented			yes	Flanking
CsG_LG5_317985531-317993683	minus	8153	3324	773	773	0.0117	0.004	450000	fragmented			yes	Intergenic
CsG_LG5_323021808-323029977	minus	8170	2547	771	771	0.00914	0.00349	351538	fragmented			yes	Flanking
CsG_LG5_327104784-327112968	plus	8185	3354	775	777	0.00259	0.00184	99615.4	fragmented			no	Flanking
CsG_LG5_336573902-336582020	minus	8119	3624	776	779	0.0143	0.0043	550000	fragmented			no	Intergenic
CsG_LG5_341994495-342002840	minus	8346	2169	772	772	0.0013	0.0013	50000	fragmented			no	Intergenic
CsG_LG5_342002069-342010244	minus	8176	2169	772	772	0.0026	0.0019	100000	fragmented			no	Intergenic
CsG_LG5_349166571-349174747	plus	8177	3933	773	773	0.0078	0.00316	300000	fragmented			yes	Flanking
CsG_LG5_351860219-351868390	minus	8172	1731	771	771	0.00916	0.0034	352308	fragmented			yes	Flanking
CsG_LG5_62856478-62864643	plus	8166	3132	773	769	0.00653	0.00299	251154	fragmented			yes	Flanking
CsG_LG6_100728243-100736423	minus	8181	3525	775	775	0.00129	0.00129	49615.4	fragmented			yes	Flanking
CsG_LG6_117818732-117826908	plus	8177	3447	776	776	0.00129	0.00129	49615.4	fragmented			yes	Flanking
CsG_LG6_123351871-123359910	plus	8040	2592	776	639	0	0	0	fragmented			no	Gene
CsG_LG6_147223040-147231224	minus	8185	2346	774	774	0.00259	0.00184	99615.4	fragmented			no	Intergenic
CsG_LG6_16479075-16488183	minus	9109	1113	778	776	0.00778	0.00316	299231	fragmented			yes	Gene
CsG_LG6_21345064-21353237	plus	8174	2754	773	773	0.00259	0.00185	99615.4	fragmented			yes	Flanking
CsG_LG6_22210645-22218844	minus	8200	933	780	780	0.0222	0.0052	853846	fragmented			yes	Flanking
CsG_LG6_26946447-26954613	plus	8167	2397	774	774	0.00519	0.00258	199615	fragmented			yes	Flanking
CsG_LG6_332017615-332025793	plus	8179	2085	773	773	0.00389	0.00222	149615	fragmented			yes	Intergenic
CsG_LG6_332204469-332212645	plus	8177	3132	777	777	0.00387	0.00212	148846	fragmented			yes	Intergenic
CsG_LG6_342280926-342288991	plus	8066	3165	775	660	0.00613	0.00303	235769	fragmented			no	Intergenic
CsG_LG6_342288332-342294481	plus	6150	2910	660	660	0	0	0	fragmented			no	Intergenic
CsG_LG6_342293822-342300092	plus	6271	2910	660	780	0.00152	0.00153	58461.5	fragmented			no	Intergenic
CsG_LG6_74900893-74909058	plus	8166	3588	772	772	0.00521	0.00248	200385	fragmented			yes	Gene
CsG_LG7_22234273-22242450	plus	8178	3561	777	777	0.00129	0.00128	49615.4	fragmented			yes	Flanking
CsG_LG7_2916390-2924573	plus	8184	2073	782	777	0.013	0.0042	500000	fragmented			no	Flanking
CsG_LG7_346919833-346928005	plus	8173	3177	771	771	0.00521	0.00262	200385	fragmented			yes	Intergenic
CsG_LG8_10515032-10523250	minus	8219	2154	780	770	0.0158	0.0045	607692	fragmented			yes	Intergenic
CsG_LG8_136134193-136142317	minus	8125	1314	782	782	0.0247	0.006	950000	fragmented			no	Intergenic
CsG_LG8_20377182-20385349	plus	8168	3045	783	783	0.00642	0.00283	246923	fragmented			yes	Intergenic
CsG_LG8_316310915-316319097	minus	8183	3816	776	777	0.00518	0.00275	199231	fragmented			yes	Flanking
CsG_LG8_357997609-358005753	plus	8145	3324	774	774	0.00129	0.00136	49615.4	fragmented			yes	Intergenic
CsG_LG8_7697611-7705784	minus	8174	3321	775	775	0.00259	0.00187	99615.4	fragmented			yes	Flanking
CsG_LG8_77701037-77709219	plus	8183	2115	774	779	0.00913	0.00368	351154	fragmented			no	Intergenic
CsG_LG9_10541513-10549680	minus	8168	2631	757	782	0.00132	0.00125	50769.2	fragmented			no	Gene
CsG_LG9_139395128-139403303	minus	8176	2238	771	774	0	0	0	fragmented			no	Intergenic
CsG_LG9_22252185-22260366	plus	8182	3321	775	771	0.0026	0.00187	100000	fragmented			no	Flanking
CsG_LG9_223917979-223926152	minus	8174	2754	773	773	0.00911	0.00337	350385	fragmented			yes	Flanking
CsG_LG9_256182547-256190725	minus	8179	3177	774	774	0	0	0	fragmented			yes	Flanking
CsG_LG9_27454112-27462292	plus	8181	3957	775	775	0.00129	0.00129	49615.4	fragmented			yes	Gene
CsG_LG9_317447029-317455209	minus	8181	2175	783	783	0.0116	0.0036	446154	fragmented			yes	Intergenic
CsG_LG9_320397333-320405509	plus	8177	3672	775	774	0.00911	0.00339	350385	fragmented			no	Intergenic
CsG_LG9_33539789-33547965	plus	8177	3717	775	775	0.00259	0.00181	99615.4	fragmented			yes	Flanking
CsG_LG9_338816884-338825064	plus	8181	3177	775	775	0.00518	0.00257	199231	fragmented			no	Intergenic
CsG_LG9_347467699-347475159	plus	7461	1791	775	775	0.0183	0.005	703846	fragmented			no	Intergenic
CsG_LG9_353694358-353702535	plus	8178	3348	773	773	0.00259	0.00177	99615.4	fragmented			yes	Intergenic
CsG_LG9_354249885-354257889	plus	8005	2118	643	643	0.011	0.0042	423077	fragmented			yes	Flanking
CsG_LG9_360197061-360207065	minus	10005	1863	771	771	0.00783	0.0031	301154	fragmented			no	Intergenic
CsG_LG9_8621609-8629065	minus	7457	3567	621	786	0.0146	0.0052	561538	fragmented			no	Intergenic
CsG_LG9_8991382-8999559	plus	8178	3933	773	773	0	0	0	fragmented			yes	Flanking
CsG_LG1_1071155-1079537	plus	8383	405	778	778	0.00387	0.00225	148846	non-autonomous		yes	yes	Flanking
CsG_LG1_122464371-122472330	plus	7960	216	778	778	0.00129	0.00138	49615.4	non-autonomous		yes	no	Intergenic
CsG_LG1_134436202-134442102	plus	5901	363	604	776	0.00498	0.00282	191538	non-autonomous			no	Flanking
CsG_LG1_15148006-15155987	plus	7982	216	782	782	0	0	0	non-autonomous		yes	yes	Intergenic
CsG_LG1_15613122-15620925	minus	7804	219	781	780	0.00515	0.00245	198077	non-autonomous		yes	no	Intergenic
CsG_LG1_230167235-230174956	minus	7722	246	785	784	0.0129	0.0041	496154	non-autonomous		yes	yes	Flanking
CsG_LG1_241168691-241173463	minus	4773	222	780	780	0.00128	0.00139	49230.8	non-autonomous		yes	yes	Flanking
CsG_LG1_248445219-248453158	plus	7940	261	777	777	0.00258	0.00186	99230.8	non-autonomous		yes	yes	Intergenic
CsG_LG1_268698928-268706890	minus	7963	177	783	779	0.00516	0.00261	198462	non-autonomous		yes	yes	Intergenic
CsG_LG1_277529182-277537086	plus	7905	174	780	779	0.00904	0.00335	347692	non-autonomous		yes	yes	Intergenic
CsG_LG1_290875191-290883163	plus	7973	171	779	779	0.00645	0.003	248077	non-autonomous		yes	yes	Intergenic
CsG_LG1_295600918-295608861	plus	7944	210	781	781	0.00514	0.00264	197692	non-autonomous		yes	yes	Intergenic
CsG_LG1_296757865-296765763	minus	7899	210	782	782	0.0129	0.0038	496154	non-autonomous		yes	no	Intergenic
CsG_LG1_298678270-298686205	minus	7936	204	778	777	0.00647	0.00297	248846	non-autonomous		yes	yes	Intergenic
CsG_LG1_299348900-299356858	minus	7959	204	776	776	0	0	0	non-autonomous		yes	yes	Flanking
CsG_LG1_303078681-303086569	plus	7889	165	779	775	0.00388	0.00217	149231	non-autonomous		yes	no	Intergenic
CsG_LG1_304557115-304564985	plus	7871	240	777	777	0.00647	0.00296	248846	non-autonomous		yes	yes	Flanking
CsG_LG1_305686551-305694419	minus	7869	291	776	776	0.00647	0.00281	248846	non-autonomous		yes	yes	Intergenic
CsG_LG1_320854196-320862087	minus	7892	189	780	780	0	0	0	non-autonomous		yes	yes	Intergenic
CsG_LG1_321184837-321192715	minus	7879	177	781	781	0.00514	0.00252	197692	non-autonomous		yes	yes	Intergenic
CsG_LG1_35056682-35064645	minus	7964	198	778	778	0	0	0	non-autonomous		yes	yes	Intergenic
CsG_LG1_37078645-37086604	minus	7960	216	778	778	0	0	0	non-autonomous		yes	yes	Flanking
CsG_LG1_37724583-37732539	plus	7957	216	778	778	0	0	0	non-autonomous		yes	yes	Intergenic
CsG_LG1_71367723-71375708	minus	7986	219	785	785	0.00383	0.00227	147308	non-autonomous		yes	yes	Intergenic
CsG_LG1_72283341-72291296	plus	7956	219	777	775	0.00259	0.00175	99615.4	non-autonomous		yes	yes	Intergenic
CsG_LG1_74777871-74787909	minus	10039	204	781	781	0.00643	0.0028	247308	non-autonomous		yes	yes	Flanking
CsG_LG1_83323644-83331377	plus	7734	198	776	631	0	0	0	non-autonomous		yes	no	Intergenic
CsG_LG2_11457410-11465360	plus	7951	246	778	778	0.00129	0.0014	49615.4	non-autonomous		yes	yes	Gene
CsG_LG2_18135767-18143736	plus	7970	198	784	784	0.00128	0.00125	49230.8	non-autonomous		yes	yes	Flanking
CsG_LG2_219132697-219140661	minus	7965	171	780	780	0.00386	0.00235	148462	non-autonomous		yes	yes	Intergenic
CsG_LG2_224618659-224626590	minus	7932	180	782	782	0.00256	0.00186	98461.5	non-autonomous		yes	yes	Flanking
CsG_LG2_226382139-226390037	minus	7899	204	781	781	0.00514	0.00265	197692	non-autonomous		yes	yes	Intergenic
CsG_LG2_234213053-234221026	minus	7974	219	784	785	0.00128	0.0013	49230.8	non-autonomous		yes	yes	Intergenic
CsG_LG2_250688378-250696329	minus	7952	153	785	785	0.00383	0.00223	147308	non-autonomous		yes	yes	Intergenic
CsG_LG2_259761848-259769808	minus	7961	219	781	781	0.00128	0.00133	49230.8	non-autonomous		yes	yes	Gene
CsG_LG2_263744806-263752777	minus	7972	153	780	781	0	0	0	non-autonomous		yes	yes	Intergenic
CsG_LG2_263980818-263988727	minus	7910	222	787	783	0.00641	0.00284	246538	non-autonomous		yes	yes	Flanking
CsG_LG2_264961294-264969213	minus	7920	219	780	780	0.00128	0.00138	49230.8	non-autonomous		yes	no	Intergenic
CsG_LG2_275829745-275837675	plus	7931	219	778	778	0.00129	0.00135	49615.4	non-autonomous		yes	yes	Intergenic
CsG_LG2_276772557-276780453	minus	7897	210	778	778	0.0262	0.006	1.00769e+06	non-autonomous		yes	yes	Intergenic
CsG_LG2_89374647-89382556	minus	7910	189	785	785	0.0064	0.00288	246154	non-autonomous		yes	yes	Flanking
CsG_LG3_149169260-149177129	plus	7870	264	777	775	0.00779	0.00316	299615	non-autonomous		yes	no	Intergenic
CsG_LG3_158842388-158850306	minus	7919	210	783	783	0	0	0	non-autonomous		yes	yes	Intergenic
CsG_LG3_175242160-175250131	plus	7972	219	780	780	0.00644	0.00277	247692	non-autonomous		yes	yes	Intergenic
CsG_LG3_201632457-201640426	plus	7970	210	782	782	0.00128	0.00133	49230.8	non-autonomous		yes	yes	Intergenic
CsG_LG3_225706729-225711886	minus	5158	219	773	764	0.00131	0.00137	50384.6	non-autonomous		yes	no	Flanking
CsG_LG3_231054482-231062318	plus	7837	174	777	777	0.00647	0.00288	248846	non-autonomous		yes	yes	Intergenic
CsG_LG3_240082934-240090822	plus	7889	237	779	779	0.00128	0.00121	49230.8	non-autonomous		yes	yes	Intergenic
CsG_LG3_250288639-250296248	plus	7610	711	772	772	0.0026	0.00175	100000	non-autonomous			no	Flanking
CsG_LG3_250295477-250303074	plus	7598	711	772	772	0.0013	0.00138	50000	non-autonomous			yes	Flanking
CsG_LG3_250416799-250424768	plus	7970	162	778	778	0.00129	0.00126	49615.4	non-autonomous		yes	yes	Gene
CsG_LG3_5044752-5052717	plus	7966	198	773	773	0	0	0	non-autonomous		yes	yes	Flanking
CsG_LG3_7300046-7307996	minus	7951	198	776	776	0	0	0	non-autonomous		yes	yes	Intergenic
CsG_LG4_10428723-10436676	minus	7954	198	778	778	0.00129	0.0013	49615.4	non-autonomous		yes	yes	Intergenic
CsG_LG4_142716290-142724174	plus	7885	213	777	776	0.0104	0.0038	400000	non-autonomous		yes	yes	Gene
CsG_LG4_19230689-19238661	plus	7973	195	780	780	0.00257	0.00183	98846.2	non-autonomous		yes	yes	Intergenic
CsG_LG4_276311501-276319395	plus	7895	198	779	779	0.00775	0.00312	298077	non-autonomous		yes	no	Flanking
CsG_LG4_289007621-289015489	plus	7869	198	781	781	0.00257	0.00192	98846.2	non-autonomous		yes	yes	Flanking
CsG_LG4_290350095-290357983	plus	7889	273	783	783	0.00384	0.00217	147692	non-autonomous		yes	yes	Flanking
CsG_LG4_300849492-300857441	minus	7950	189	782	778	0.00645	0.00296	248077	non-autonomous		yes	yes	Intergenic
CsG_LG4_304658394-304666289	plus	7896	168	781	782	0.00773	0.00334	297308	non-autonomous		yes	no	Flanking
CsG_LG4_314411941-314419935	plus	7995	222	782	782	0.00256	0.00183	98461.5	non-autonomous		yes	yes	Intergenic
CsG_LG4_31779880-31787826	minus	7947	210	779	779	0	0	0	non-autonomous		yes	yes	Intergenic
CsG_LG4_32572223-32580099	plus	7877	201	781	779	0.0169	0.0045	650000	non-autonomous		yes	no	Intergenic
CsG_LG4_41110893-41118857	plus	7965	165	781	780	0	0	0	non-autonomous		yes	yes	Intergenic
CsG_LG4_4493975-4501866	plus	7892	204	783	783	0.00384	0.00225	147692	non-autonomous		yes	yes	Intergenic
CsG_LG4_46782247-46790214	minus	7968	219	780	780	0.00515	0.00261	198077	non-autonomous		yes	no	Intergenic
CsG_LG4_53539681-53547578	plus	7898	237	781	782	0.00385	0.00219	148077	non-autonomous		yes	yes	Intergenic
CsG_LG4_87044415-87052310	plus	7896	273	784	784	0.0103	0.0037	396154	non-autonomous		yes	yes	Intergenic
CsG_LG4_9025521-9033419	plus	7899	219	779	779	0.00387	0.00225	148846	non-autonomous		yes	yes	Flanking
CsG_LG5_100980882-100988770	minus	7889	219	782	782	0.00256	0.00172	98461.5	non-autonomous		yes	yes	Flanking
CsG_LG5_134637200-134645046	minus	7847	195	780	780	0.00386	0.00225	148462	non-autonomous		yes	yes	Intergenic
CsG_LG5_167432451-167440327	plus	7877	222	783	782	0.0103	0.0038	396154	non-autonomous		yes	no	Intergenic
CsG_LG5_20346668-20354580	plus	7913	210	787	787	0.00255	0.00185	98076.9	non-autonomous		yes	yes	Intergenic
CsG_LG5_20397592-20405564	plus	7973	219	784	784	0.00384	0.00221	147692	non-autonomous		yes	yes	Intergenic
CsG_LG5_225967372-225975336	plus	7965	288	779	779	0.00257	0.00189	98846.2	non-autonomous		yes	yes	Flanking
CsG_LG5_26091837-26099578	plus	7742	261	782	782	0.00385	0.00217	148077	non-autonomous		yes	no	Intergenic
CsG_LG5_263732128-263740062	plus	7935	228	781	782	0.00385	0.00217	148077	non-autonomous		yes	yes	Intergenic
CsG_LG5_27157479-27162648	minus	5170	249	776	776	0.00518	0.00254	199231	non-autonomous			no	Intergenic
CsG_LG5_274905604-274913489	plus	7886	222	785	785	0	0	0	non-autonomous		yes	no	Intergenic
CsG_LG5_28264033-28271924	plus	7892	243	786	786	0.0103	0.0036	396154	non-autonomous		yes	yes	Intergenic
CsG_LG5_287346600-287354563	minus	7964	219	784	783	0.00513	0.00253	197308	non-autonomous		yes	yes	Intergenic
CsG_LG5_2970660-2978561	minus	7902	252	782	781	0.00772	0.00311	296923	non-autonomous		yes	yes	Intergenic
CsG_LG5_307819511-307827489	minus	7979	180	779	779	0.00257	0.00185	98846.2	non-autonomous		yes	yes	Intergenic
CsG_LG5_318508515-318516455	plus	7941	210	777	777	0.00517	0.0025	198846	non-autonomous		yes	yes	Intergenic
CsG_LG5_330136755-330143653	plus	6899	204	762	765	0.00527	0.00259	202692	non-autonomous		yes	no	Intergenic
CsG_LG5_331690778-331698760	minus	7983	219	781	781	0.00128	0.0013	49230.8	non-autonomous		yes	yes	Flanking
CsG_LG5_339736628-339744593	minus	7966	198	777	777	0.00129	0.00127	49615.4	non-autonomous		yes	no	Intergenic
CsG_LG5_339743817-339751782	minus	7966	198	777	777	0.00129	0.00123	49615.4	non-autonomous		yes	no	Intergenic
CsG_LG5_355521249-355529222	minus	7974	219	777	777	0.00129	0.00126	49615.4	non-autonomous		yes	yes	Intergenic
CsG_LG5_357983135-357991038	plus	7904	198	784	784	0.0103	0.0037	396154	non-autonomous		yes	yes	Flanking
CsG_LG5_44841204-44851412	plus	10209	180	780	780	0	0	0	non-autonomous		yes	yes	Flanking
CsG_LG5_47578030-47586005	minus	7976	237	783	783	0.00385	0.00228	148077	non-autonomous		yes	yes	Flanking
CsG_LG5_57794190-57801871	plus	7682	162	786	786	0.00383	0.00211	147308	non-autonomous		yes	no	Gene
CsG_LG5_61543678-61551591	plus	7914	240	779	779	0.00257	0.00177	98846.2	non-autonomous		yes	yes	Intergenic
CsG_LG5_71836057-71843948	minus	7892	219	780	780	0.013	0.0039	500000	non-autonomous		yes	yes	Intergenic
CsG_LG6_10350926-10358804	minus	7879	207	778	776	0.00647	0.00276	248846	non-autonomous		yes	no	Gene
CsG_LG6_121605992-121613871	minus	7880	210	778	778	0.00646	0.00283	248462	non-autonomous		yes	yes	Flanking
CsG_LG6_12322587-12330555	plus	7969	174	784	784	0.00384	0.00226	147692	non-autonomous		yes	yes	Intergenic
CsG_LG6_132790839-132798775	plus	7937	189	783	783	0.00771	0.00314	296538	non-autonomous		yes	no	Intergenic
CsG_LG6_214061909-214069894	plus	7986	225	787	787	0.0051	0.0025	196154	non-autonomous		yes	yes	Intergenic
CsG_LG6_223105089-223112928	plus	7840	219	779	779	0.0116	0.0039	446154	non-autonomous		yes	yes	Intergenic
CsG_LG6_22456079-22463954	plus	7876	237	783	781	0.00514	0.00257	197692	non-autonomous		yes	no	Intergenic
CsG_LG6_226535039-226542926	minus	7888	237	771	781	0.0278	0.0064	1.06923e+06	non-autonomous		yes	yes	Intergenic
CsG_LG6_242214903-242222794	plus	7892	180	781	781	0.00514	0.00257	197692	non-autonomous		yes	yes	Flanking
CsG_LG6_244231056-244239024	plus	7969	198	780	781	0.00257	0.00169	98846.2	non-autonomous		yes	yes	Intergenic
CsG_LG6_245136289-245144247	plus	7959	219	783	787	0.00385	0.00233	148077	non-autonomous		yes	yes	Gene
CsG_LG6_268512611-268520506	plus	7896	216	709	766	0.00424	0.00248	163077	non-autonomous		yes	no	Intergenic
CsG_LG6_28089567-28097215	minus	7649	150	772	772	0.0039	0.00224	150000	non-autonomous			no	Intergenic
CsG_LG6_293078494-293086291	minus	7798	273	769	775	0.00654	0.00276	251538	non-autonomous		yes	no	Intergenic
CsG_LG6_302055496-302063437	minus	7942	309	769	781	0.0131	0.0044	503846	non-autonomous		yes	yes	Flanking
CsG_LG6_312565999-312573857	plus	7859	204	774	774	0.00519	0.00261	199615	non-autonomous			no	Intergenic
CsG_LG6_34723383-34727860	plus	4478	189	779	779	0	0	0	non-autonomous		yes	no	Intergenic
CsG_LG6_34727082-34734984	plus	7903	189	779	779	0.00257	0.00186	98846.2	non-autonomous		yes	no	Intergenic
CsG_LG6_38392092-38399975	minus	7884	237	774	776	0.00389	0.00219	149615	non-autonomous		yes	no	Intergenic
CsG_LG6_40174016-40182018	minus	8003	177	776	776	0.00908	0.00363	349231	non-autonomous		yes	yes	Flanking
CsG_LG6_42570154-42574483	minus	4330	222	785	785	0.103	0.012	3.96154e+06	non-autonomous		yes	yes	Intergenic
CsG_LG6_42573699-42581680	minus	7982	222	785	785	0.00512	0.00279	196923	non-autonomous		yes	yes	Intergenic
CsG_LG6_42580896-42586009	minus	5114	222	785	785	0.105	0.013	4.03846e+06	non-autonomous		yes	yes	Intergenic
CsG_LG6_44799584-44807460	plus	7877	201	784	784	0.0129	0.0041	496154	non-autonomous		yes	yes	Flanking
CsG_LG6_44818482-44826381	plus	7900	189	784	784	0.00512	0.00248	196923	non-autonomous		yes	yes	Flanking
CsG_LG6_49063155-49071087	plus	7933	204	782	783	0.0155	0.0044	596154	non-autonomous		yes	yes	Intergenic
CsG_LG6_5345097-5353080	plus	7984	216	786	786	0.00127	0.00126	48846.2	non-autonomous		yes	yes	Gene
CsG_LG6_67572076-67580065	plus	7990	219	785	785	0.00128	0.00119	49230.8	non-autonomous		yes	yes	Intergenic
CsG_LG7_11722111-11729957	plus	7847	294	784	784	0.00384	0.00212	147692	non-autonomous		yes	yes	Intergenic
CsG_LG7_144194123-144202003	plus	7881	189	778	778	0.00775	0.00327	298077	non-autonomous		yes	no	Intergenic
CsG_LG7_1589894-1597766	minus	7873	198	780	780	0.0103	0.0037	396154	non-autonomous		yes	yes	Intergenic
CsG_LG7_170544429-170554443	plus	10015	537	776	780	0.132	0.013	5.07692e+06	non-autonomous			yes	Intergenic
CsG_LG7_170553664-170561551	plus	7888	174	780	780	0.00773	0.00318	297308	non-autonomous		yes	yes	Intergenic
CsG_LG7_256889723-256897658	minus	7936	219	778	778	0.00129	0.00129	49615.4	non-autonomous		yes	yes	Flanking
CsG_LG7_26533032-26540917	minus	7886	192	777	777	0.00258	0.00193	99230.8	non-autonomous		yes	yes	Intergenic
CsG_LG7_27034460-27042335	plus	7876	177	777	777	0.00517	0.00266	198846	non-autonomous		yes	yes	Intergenic
CsG_LG7_27150768-27159208	minus	8441	180	781	781	0.00515	0.00251	198077	non-autonomous		yes	no	Flanking
CsG_LG7_281082194-281090092	plus	7899	261	782	782	0.00513	0.00249	197308	non-autonomous		yes	yes	Intergenic
CsG_LG7_29231582-29239476	plus	7895	222	782	782	0.00128	0.00121	49230.8	non-autonomous		yes	yes	Intergenic
CsG_LG7_300169759-300177636	plus	7878	219	783	783	0.00256	0.0019	98461.5	non-autonomous		yes	yes	Intergenic
CsG_LG7_32316643-32324597	plus	7955	219	786	786	0.00127	0.00122	48846.2	non-autonomous		yes	yes	Flanking
CsG_LG7_335136212-335139153	plus	2942	180	781	781	0.00515	0.00271	198077	non-autonomous			yes	Intergenic
CsG_LG7_33686742-33694641	minus	7900	273	781	781	0.00257	0.00193	98846.2	non-autonomous		yes	yes	Flanking
CsG_LG7_343411107-343419058	minus	7952	171	778	778	0	0	0	non-autonomous		yes	yes	Flanking
CsG_LG7_350415998-350423891	plus	7894	219	776	777	0.013	0.0042	500000	non-autonomous		yes	yes	Gene
CsG_LG7_42205084-42212974	plus	7891	198	779	780	0.00905	0.00345	348077	non-autonomous		yes	yes	Flanking
CsG_LG7_46099540-46107435	minus	7896	210	779	779	0.00774	0.00332	297692	non-autonomous		yes	yes	Intergenic
CsG_LG7_55899869-55907832	minus	7964	222	782	782	0.00256	0.0018	98461.5	non-autonomous		yes	yes	Flanking
CsG_LG7_80866082-80874035	plus	7954	261	785	785	0.00383	0.00224	147308	non-autonomous		yes	yes	Gene
CsG_LG7_87109990-87117960	minus	7971	222	776	776	0.00258	0.0018	99230.8	non-autonomous		yes	yes	Intergenic
CsG_LG8_116566520-116574166	plus	7647	201	782	782	0.00256	0.00175	98461.5	non-autonomous		yes	yes	Flanking
CsG_LG8_12939961-12947808	plus	7848	198	781	782	0.0129	0.004	496154	non-autonomous		yes	yes	Intergenic
CsG_LG8_16979829-16987703	minus	7875	219	777	777	0.00778	0.00318	299231	non-autonomous		yes	yes	Flanking
CsG_LG8_239814771-239822621	plus	7851	288	778	637	0.00948	0.00399	364615	non-autonomous			no	Intergenic
CsG_LG8_266867166-266875111	minus	7946	165	776	780	0	0	0	non-autonomous		yes	yes	Flanking
CsG_LG8_275443194-275451088	minus	7895	243	786	786	0.00255	0.00177	98076.9	non-autonomous		yes	yes	Flanking
CsG_LG8_276473419-276481580	minus	8162	198	780	780	0.00515	0.00243	198077	non-autonomous		yes	yes	Intergenic
CsG_LG8_29034446-29042435	plus	7990	210	784	784	0	0	0	non-autonomous		yes	no	Intergenic
CsG_LG8_301754514-301762392	minus	7879	180	779	779	0.0104	0.0036	400000	non-autonomous		yes	yes	Intergenic
CsG_LG8_306278491-306286408	minus	7918	219	784	784	0.00256	0.00184	98461.5	non-autonomous		yes	yes	Intergenic
CsG_LG8_309089595-309097485	plus	7891	198	781	781	0.00644	0.00291	247692	non-autonomous		yes	no	Intergenic
CsG_LG8_339157020-339164909	minus	7890	189	780	772	0.0104	0.0036	400000	non-autonomous		yes	yes	Flanking
CsG_LG8_350152144-350160037	minus	7894	216	782	782	0.00642	0.00285	246923	non-autonomous		yes	yes	Flanking
CsG_LG8_353637421-353645410	minus	7990	219	787	787	0.00766	0.00296	294615	non-autonomous		yes	yes	Intergenic
CsG_LG8_354246366-354254260	plus	7895	204	785	785	0.00128	0.00129	49230.8	non-autonomous		yes	yes	Intergenic
CsG_LG8_355905030-355912941	minus	7912	213	784	785	0.00899	0.00341	345769	non-autonomous		yes	yes	Intergenic
CsG_LG8_358908917-358916818	plus	7902	165	785	785	0	0	0	non-autonomous		yes	yes	Flanking
CsG_LG8_369609927-369618071	minus	8145	237	783	784	0.00384	0.0022	147692	non-autonomous		yes	no	Flanking
CsG_LG8_42869483-42877403	minus	7921	219	780	780	0.00386	0.00217	148462	non-autonomous		yes	yes	Flanking
CsG_LG8_464953-472888	plus	7936	189	781	781	0.00128	0.00128	49230.8	non-autonomous		yes	no	Intergenic
CsG_LG8_49018278-49026247	minus	7970	222	779	779	0.00257	0.00181	98846.2	non-autonomous		yes	yes	Intergenic
CsG_LG8_77612960-77620952	minus	7993	219	790	790	0	0	0	non-autonomous		yes	yes	Gene
CsG_LG8_95250955-95258925	plus	7971	192	778	778	0.00516	0.00259	198462	non-autonomous		yes	yes	Flanking
CsG_LG9_15861028-15865970	minus	4943	210	754	787	0	0	0	non-autonomous		yes	no	Flanking
CsG_LG9_161338531-161346302	plus	7772	189	778	778	0.00516	0.00253	198462	non-autonomous		yes	no	Intergenic
CsG_LG9_167579157-167586998	minus	7842	201	777	777	0.00387	0.00222	148846	non-autonomous		yes	yes	Gene
CsG_LG9_275843036-275851344	minus	8309	198	779	685	0.00439	0.00254	168846	non-autonomous		yes	no	Intergenic
CsG_LG9_298413401-298421291	minus	7891	165	782	782	0.0103	0.0037	396154	non-autonomous		yes	yes	Flanking
CsG_LG9_312801184-312809061	minus	7878	192	776	777	0.00777	0.00316	298846	non-autonomous		yes	yes	Gene
CsG_LG9_316981772-316989663	minus	7892	189	781	781	0.00385	0.00218	148077	non-autonomous		yes	yes	Intergenic
CsG_LG9_31732727-31740707	minus	7981	219	781	783	0.00515	0.00269	198077	non-autonomous		yes	yes	Intergenic
CsG_LG9_332321872-332329767	plus	7896	222	782	782	0.00643	0.00285	247308	non-autonomous		yes	no	Flanking
CsG_LG9_336779359-336787273	minus	7915	192	778	778	0	0	0	non-autonomous		yes	yes	Intergenic
CsG_LG9_338418815-338426719	minus	7905	210	784	784	0.00256	0.00175	98461.5	non-autonomous		yes	yes	Flanking
CsG_LG9_342646164-342654150	plus	7987	261	785	785	0	0	0	non-autonomous		yes	yes	Intergenic
CsG_LG9_343997050-344006445	minus	9396	246	785	785	0.00512	0.00258	196923	non-autonomous		yes	no	Intergenic
CsG_LG9_356541277-356549247	minus	7971	246	784	780	0.0156	0.0047	600000	non-autonomous		yes	yes	Intergenic
CsG_LG9_360598694-360606575	minus	7882	216	778	781	0.0438	0.0079	1.68462e+06	non-autonomous		yes	no	Intergenic
CsG_LG9_37593800-37601778	minus	7979	198	784	784	0	0	0	non-autonomous		yes	yes	Intergenic
CsG_LG9_40630994-40638958	plus	7965	219	781	781	0	0	0	non-autonomous		yes	yes	Flanking
CsG_LG9_41878611-41886508	plus	7898	189	781	781	0.0103	0.0037	396154	non-autonomous		yes	yes	Intergenic
CsG_LG9_42216982-42224947	minus	7966	237	778	778	0.00775	0.00304	298077	non-autonomous		yes	yes	Flanking
CsG_LG9_43088515-43096423	plus	7909	186	780	780	0	0	0	non-autonomous		yes	yes	Intergenic
CsG_LG9_48233361-48241254	minus	7894	222	785	785	0.00383	0.00223	147308	non-autonomous		yes	yes	Flanking
CsG_LG9_50209903-50217852	plus	7950	216	778	777	0.00387	0.00215	148846	non-autonomous		yes	yes	Intergenic
CsG_LG9_50540949-50548904	minus	7956	171	782	782	0	0	0	non-autonomous		yes	yes	Intergenic
CsG_LG9_53274646-53282625	minus	7980	219	785	785	0.00511	0.00253	196538	non-autonomous		yes	yes	Intergenic
CsG_LG9_63519550-63527420	minus	7871	189	781	781	0.00128	0.00126	49230.8	non-autonomous		yes	yes	Intergenic
CsG_LG9_7118553-7125110	minus	6558	165	785	783	0.00256	0.00183	98461.5	non-autonomous		yes	no	Flanking
CsG_LG9_78955246-78963149	plus	7904	219	784	784	0	0	0	non-autonomous		yes	yes	Flanking
CsG_sc3492_154443-162242	plus	7800	219	779	779	0.00128	0.00139	49230.8	non-autonomous		yes	yes	--
CsG_sc5377_20286-28221	plus	7936	222	731	779	0.00137	0.00138	52692.3	non-autonomous		yes	no	--
CsG_sc5414_29164-37509	plus	8346	558	783	784	0.00513	0.00257	197308	non-autonomous		yes	no	--
