# Supplementary material for: A chromosome-level genome sequence of Chrysanthemum seticuspe, a model species for hexaploid cultivated chrysanthemum
Source: Commun Biol. 2021 Oct 7;4:1167. doi: 10.1038/s42003-021-02704-y (PMC8497461; doi:10.1038/s42003-021-02704-y)
Supplement: Supplementary file 7 — Supplementary data4 [file 42003_2021_2704_MOESM7_ESM.xlsx]

## Sheet: Supplementary Data 3
Supplementary Data 4 | Floral organ genes predicted in the C. seticuspe genome (Gojo-0 v1).
Clasification	Clade name	Cs gene name (Cm)	Gojo-0_v1	CSE_r1.0_cds_marker ID	Related references
Floral organ-related genes
MADS-box	AP1/CAL	CsM111	CsG_LG8.g33949.1	Cse_sc010007.1_g010.1	1
	Asteraceae-specific	CsAFL3 (CDM41)	CsG_LG2.g44914.i1	Cse_sc009032.1_g010.1	2
	Asteraceae-specific	CsAFL2	CsG_LG3.g26867.i1	Cse_sc006661.1_g030.1	3
	FUL	CsM8 (CDM8)	CsG_LG4.g63784.i1	Cse_sc008335.1_g020.1	2
	FUL	CsAFL1	CsG_LG6.g50194.1	Cse_sc015774.1_g010.1	1
	AP3	CsM115 (CDM115)	CsG_LG4.g53779.1	Cse_sc037344.1_g010.1	2
	AP3	CsM19 (CDM19)	CsG_LG8.g58037.i1	Cse_sc042534.1_g010.1	2
	AP3		CsG_LG3.g16064.1	Cse_sc000306.1_g020.1	4
	PI	CsM86 (CDM86)	CsG_LG9.g33362.i1	Cse_sc005132.1_g030.1	2
	AG	CsAG2	CsG_LG9.g43875.i1	Cse_sc000289.1_g110.1	4
	AG	CsM37 (CDM37)	CsG_LG7.g04333.i1, CsG_LG7.g04334.i1	Cse_sc033361.1_g010.1	2
	STK		CsG_LG4.g49402.1	Cse_sc002997.1_g030.1	4
	STK		CsG_LG8.g55543.1	Cse_sc044615.1_g010.1	4
	AGL6		CsG_LG1.g26396.i1	Cse_sc015618.1_g010.1	4
	SEP1/2	CsSEP1	CsG_LG4.g38629.i1	Cse_sc004189.1_g020.1	4
	SEP1/2	CsSEP-like 1	CsG_LG2.g44909.i1	Cse_sc008670.1_g010.1	4
	SEP3	CsM77 (CDM77)	CsG_LG7.g49236.1	Cse_sc032862.1_g010.2	2
	SEP3	CsM44 (CDM44)	CsG_LG8.g20368.1	Cse_sc020934.1_g020.2	2
	SEP4	CsSEP4	CsG_LG6.g50199.i1	Cse_sc005308.1_g070.1	4
	SEP4	CsSEP-like 2	CsG_LG8.g33954.1	Cse_sc012654.1_g020.1	4
LFY	LFY	CsFL (DFL)	CsG_LG4.g61528.1	Cse_sc013426.1_g020.1	1, 5, 6
CYC2	HaCYC2a	CsCYC2a1	CsG_LG2.g38814.1	Cse_sc007718.1_g030.1	4
	HaCYC2a	CsCYC2a2 (CmCYC2a)	CsG_LG3.g26334.1	Cse_sc027234.1_g010.1	7
	HaCYC2b	CsCYC2c (CmCYC2c)	CsG_LG4.g39242.1	Cse_sc005798.1_g020.1	7
	HaCYC2c/d	CsCYC2d (CmCYC2d)	CsG_LG4.g39249.1	Cse_sc005798.1_g050.1	7
	HaCYC2e	CsCYC2e (CmCYC2e)	CsG_LG4.g39407.1	Cse_sc040068.1_g020.1	7
	HaCYC2e	CsCYC2f (CmCYC2f)	CsG_LG4.g39393.1	Cse_sc015869.1_g030.1	7
					References are indicated in Supplementary references.
