# Supplementary material for: A chromosome-level genome sequence of Chrysanthemum seticuspe, a model species for hexaploid cultivated chrysanthemum
Source: Commun Biol. 2021 Oct 7;4:1167. doi: 10.1038/s42003-021-02704-y (PMC8497461; doi:10.1038/s42003-021-02704-y)
Supplement: Supplementary file 8 — Supplementary data5 [file 42003_2021_2704_MOESM8_ESM.xlsx]

## Sheet: Supplementary Data 4
Supplementary Data 5 | SSR markers located on the Gojo-0 pseudochromosomes.
Marker name	Forward_primer	Reverse_primer	Linkage group	Position_F	Position_R	amp_size	alb1_rough_mapping
CSES1312	CGAACCTTGAGCCATTTCAT	AGCTGAGAGGGATCTCCTGG	LG1	450569	450938	389	used
CSES3423	CTCAGGCAGGTCATCCTCAT	GTCAACCGATAACGGCCTAA	LG1	493139	493396	277
CSES6562	AAATTCTGGAAAGCGGAGGT	ATAACAAGCCCACAGTTGCC	LG1	498843	499105	282
CSES7682	AACTCCTGGGCTTCTTTGGT	CAAACAAACACCGTCAATCG	LG1	579515	579721	226
CSES6314	CTCGTCATTCTCCCTTCAGC	TTTGATTGCATCTTCAAGCG	LG1	611135	611615	500
CSES7092	GAAATGTCTTCAGGGGACGA	AATTTATCCATGACGGCAGC	LG1	732800	733415	635
CSES1788	CCTTATATCCCGACCCGACT	AACAAGTCCACACTCCGACC	LG1	964147	964280	153
CSES2699	TCACCACCTGCTTCTCTTCA	TTTGAGGATGAGTCATTTCCAG	LG1	970547	970719	194
CSES3668	TCTGCAGATGATGCTGAACC	TTCGTATCTGCACCGACAAG	LG1	1211955	1212332	397
CSES4959	CGCTCATCGGTTCTAAGGTAA	CCACACACATCCAAAAAGTCA	LG1	1398433	1398712	300
CSES2297	GGATGAACTTGGCACGTTTT	GTAACGGGTCAGGAGGTTCA	LG1	1492448	1492605	177
CSES5676	CTGCAGTTGCATCAGAGGAA	GGACCTCCACCAACTCAAAA	LG1	2240035	2240214	199
CSES0076	CTGCTTCCCGATTCCATCTA	TCATGAAACACATCATCCGC	LG1	3377312	3377522	230
CSES1033	CTTTTAAACGGGTCCCAACA	TGTTTCGGATGAAGCTTGTG	LG1	3843065	3843342	297	used
CSES7995	GGTATTGTGGGCTTGTTGCT	GCTCACGTGCTTCCCTATTC	LG1	4535786	4535973	207
CSES1158	CAAGCATCCAGTCACATTGAA	AATGGCACACCTTTCCTGAC	LG1	4537610	4538157	568
CSES1254	TACCAGTTGGCACTCCATCA	CAAGACCAGCACGATCTTCA	LG1	4683507	4683758	271
CSES8382	CACCATGACGCTAAGAGCAA	AGTATACAACGACTGGGCGG	LG1	5220742	5220858	136
CSES0243	CCCTCGTGTTGGTAACGAGT	TCATTCCAGGATTCCAAAGC	LG1	6077910	6078157	267
CSES6262	ACAAAGAGGGTGGAGGGAGT	TACGCAACGAGAGTCACCAG	LG1	6237847	6238344	517
CSES1637	GGGGGTATGATCAAGTGGTG	CAACCTCAAGTGGGACACCT	LG1	6515130	6515410	300
CSES1269	CGTATACTCCCCAACTCCCA	TTTCCAAAACCGAATTCCAG	LG1	8156997	8157173	196
CSES2740	CACGGGCGATCTTGTCTATT	ACCCTTCATCACACACACCA	LG1	8547525	8547623	118
CSES9327	TGGTGGTGGACTGGTAGTCA	CCCACAACCACATATCCACA	LG1	11816041	11816115	94
CSES2641	TAAGCCGCCATTGGTTTATC	TACGCGCCTCTCTTTCTCTC	LG1	12049299	12049396	117
CSES3514	GTGATGAAGGATTCGCAGGT	TGGATCGATCGGTAAGGAAG	LG1	13106272	13106517	265
CSES0658	GGGTTTGGTTATGCAAGGTG	TTGGTTGCCACACATATTCAA	LG1	13460474	13460718	264
CSES1470	AAGCGGCTATGCCAAACTC	AGTGAGTGGCACATGAGGAA	LG1	13519304	13520004	719
CSES0796	AGGTGGTGGGTGTGAAGAAG	ATACTCCACCTCATACGCCG	LG1	13617741	13617888	167
CSES0511	CTTCGCAAATCAACGACAGA	GCCATTTGATGTAACTGCTGC	LG1	13949330	13949442	132
CSES4964	TGTAATGGACAAATGGTGCC	GCCGCATTTGCATTTTAAGT	LG1	14011199	14011399	220
CSES7261	CATCTTGCAAAGCCAAAACA	GATGGAAATTGGGTTGATGG	LG1	14500836	14501090	274
CSES3344	TCTCCGGAAGTCCTGATTCT	TTCACACACCGTTCACCACT	LG1	14525401	14525565	184
CSES3187	GGCTGGAAGCAAACGAGTAG	AATTGCCAGGTAAAACTGCG	LG1	14534323	14534586	283	used
CSES6653	CGAGATGCCTTTCCTCACAT	ACCCTCGCTCTTATCCCAAT	LG1	15043529	15043650	141
CSES5305	GAGCTTACCCATAACCCATCA	AAAACCCGAACATCAAATGC	LG1	15502471	15502692	241
CSES4437	ATTGCTGGGAATCCTCTCCT	ACTGAATGGTGCCATGTGAA	LG1	16270925	16271581	676
CSES6192	CTCACTCCTCTGCTCATCCC	CGGAGCAGGACTTTAACGAG	LG1	16286215	16286449	254
CSES3212	GAGCAAGAACAATGTCCCGT	AAAAATTCTCATCAGTCGACATAAA	LG1	16300056	16300283	247
CSES9287	CCAAAAGAGAAATCTTGGATCG	GCGGGAGAGAGAAAAAGGAT	LG1	16545308	16545413	125
CSES5511	TCAACCTTATCAAACATCCATCA	CGACCGTGAGAATTAAATGAGA	LG1	16940660	16940731	94
CSES3675	TATGATCAGAAACCACCGCA	TGGTTTGTTGATTGGCGATA	LG1	17208942	17209015	93
CSES1573	ACAGTGAAAACAGTTGCCCC	GCAGATGATGCATCGTGACT	LG1	17414031	17414161	150
CSES8991	TATCATGCAAACAGGGTGGA	AAAAAGCAGTTCCGAGAGGTT	LG1	17419552	17419711	180
CSES7461	ACAATTTCCCCATCACAACG	ACCGAAAGAAAGGAGGATGG	LG1	17946392	17946532	160
CSES2141	GCTAACCCAGAAACCCCCTA	GGCAAAGAGTCGGCTTAGTG	LG1	19062947	19063212	285
CSES4935	CTGCATAATCCGGTGAAGGT	CCACATATGATGAGGCCAGA	LG1	22506387	22506618	251
CSES8646	ACAAATCAACAACACCGCAC	CAGTGGTTCAACTGTGGTGG	LG1	23414828	23415225	417
CSES9359	TCTAGCCTGACCGAAAGAGC	AGATGACATGCTGCTGAAGG	LG1	23579303	23579456	173
CSES7414	TTGCATGCGTTACTGACCTC	CTGATCTGCAAGCTCAACCA	LG1	23947216	23947581	385
CSES6045	GATGCCATTGTCCCAAGACT	TCCAAACTCTACCCAGGACG	LG1	24438609	24438906	317
CSES8166	CTTGTTTGCGGAAATAGCGT	GCGATGGGAATCATCAAACT	LG1	24684413	24685237	844
CSES6689	ACTGGTGGGACAGATGGTTC	GCCATTTTCAACCCTTTCAA	LG1	25379246	25379500	274
CSES2539	TCATACCTCCAAAAATGGTGAA	TCTCAATTCAGTTTTGACAATCA	LG1	25392400	25392565	188
CSES4502	GGAGGTGGCAGGTCACTTTA	ATGCATCAAGTTGTTTGGCA	LG1	26505201	26505294	113
CSES5088	CAATTGTTCTTGCTCAACCTT	TGCGTTGATGGATACACGTC	LG1	27905289	27905504	236
CSES6932	CGATCCTAAACAACCCCTGA	GATCTTCTGTTCCCCAACCA	LG1	28119440	28119618	198
CSES2718	CCTCACCCTCACACACACAC	TGAAAATCAGGTGCGATTGA	LG1	29690129	29690223	114
CSES8337	CACACAAATCTGCCCTCCTT	TGGGTTTTTGTGTTTGGGTT	LG1	29883400	29883541	161
CSES7731	CTCCTTCTGTGACTGTGGCA	ATGGGCAACCATTAAAACCA	LG1	30045860	30045938	98
CSES1683	ATCACTCATATTAGGCGGCG	GCAAGAGAAAGTACCGCACC	LG1	30800600	30800833	253
CSES6404	AATTACCCGCCTTACGGAAT	TGTTGTTTCGTTGCAAGAGC	LG1	30938212	30938958	766
CSES9433	TTGAGAACAAGCTTTGTGGG	CCCATTTTCAACACATGCAA	LG1	35348185	35348258	93
CSES5018	TGTTTTGTCAGTTGTGGCATT	CAACTCCATTACACACCACATATT	LG1	35363433	35363620	211
CSES1583	TTTTTCAGGGGTGGTTTGAG	CCATGTATGTAGGCGGTTGA	LG1	35869344	35869592	268
CSES7821	AAAACCTGGTGGAAATCTGC	AGGCTGCCTCACAATCTCTC	LG1	35936501	35936852	371
CSES5269	CCTCCAATTCAATCAATGGC	GTTTCATAGGCTGCACAAGC	LG1	37270837	37271260	443
CSES7079	GCAATACATTGGGTTCTGTTG	CCACGATCCAATGCTTCTTT	LG1	37526577	37527017	461
CSES1228	TACTGACATGAGCCACTGCC	CGTTCGTCACACATATTGCC	LG1	37719626	37719729	123	used
CSES2523	CAACCCAATCCACAACAATG	CAACTCCTTCTCCTCACCGT	LG1	38678635	38678870	255
CSES2765	CAGGTGGTAGTGACAACGGA	CTACCACCACCATGTCCTCC	LG1	40894797	40894931	154
CSES8326	TCCAAAACTCAATGAACTCAATC	ACCACCTTTTGGTGGTGAAG	LG1	40912961	40913186	247
CSES4126	ACCACCACAACATCGACAGA	GGAGGATGGGATTTGGTTTT	LG1	41083835	41083942	127
CSES2403	CCGATCCGATGAACCAATAC	CCCAACTAACCACCGTCACT	LG1	42615758	42616034	296
CSES5733	TTGACACTCTTGCGATGGAC	AATTAGCCATGGCAGCAATC	LG1	43146999	43147153	174
CSES7669	GGCTCCACATTGTCCTCCTA	AAGAGGTCCGGGATGAGTTT	LG1	43407701	43407960	279
CSES1934	TCTCAAACCGACTTCCCATC	ATATCCGCCATGACCAACTC	LG1	43611999	43612310	331
CSES9244	TCACCATAATCTGCCACCAA	TGAAACTGAAAACCCATTTGA	LG1	44154806	44154957	172
CSES7815	CGGGACCGTTCTTTTTGTTA	GCATCCATAAAGGAGCCGTA	LG1	44602563	44602773	230
CSES6783	GTTCAACTTCCCGGTCTGAA	GAAGTAGCGGCAGCATTACC	LG1	45073363	45073587	244
CSES5613	CCCCTAAATTCATTGCATGG	ATATGGTGGTTGCCGATGAT	LG1	45734128	45734686	578
CSES3337	CATCACCGCCATTATTACCC	GGGTCATCTTCAGTTTTGGC	LG1	46896179	46896436	277
CSES8871	AGGCTAAAGAACCCGAGAGC	GAGCAGAACAAAGGTCACCG	LG1	47888400	47888660	280
CSES5495	CACACACTAAATACACCTTCGAAAA	TCAGCCAAAAAGTCAAGAAACA	LG1	47986421	47986541	145
CSES1660	GAGCTGACGGGATGGTATGT	AGGTCATACACCGAACAGCC	LG1	48146279	48146753	494
CSES8593	AGGTTTTGGCCAGTGATGAT	CACATCAAGATTTATCAGACAGGG	LG1	49217118	49217302	204
CSES1989	GCTTCAAAGGCAAGAAAACG	CGTGTTCTTGATCAACTGGG	LG1	51009082	51009286	224
CSES4927	CACCACCTCAATTCTCACCA	AACCGAATCCACAGATCGAC	LG1	51010753	51010979	246
CSES8840	CTGGCCCACTGAAAGCTAAC	CCACAATGGCAGCTACTTCA	LG1	51015387	51015610	243
CSES2555	ATGACATCAAGCCACCATCA	CAACACCCAAAGCTGAGACA	LG1	51015498	51015670	192
CSES4163	TTCAAAACCACAATCAGCCA	GCCCACTGAAGGCTAACAAG	LG1	51099069	51099165	116
CSES3917	GATAATCTCGACGGTTCCGA	TTCCGATCCAAAATCACACA	LG1	51279138	51279261	143
CSES1800	CCAGGCTTCCAATTTCAATG	TGATGGACGAAAAATGCAAA	LG1	51332005	51332274	289
CSES9146	GGTGGTGAAAGTGTGGGAGT	CCGAAAACAATGGAAACCAC	LG1	51335782	51335886	124
CSES3037	AAATCGACGTGACGTGTGAG	GGTGGTGGAGGAGGATTTTT	LG1	51336070	51336347	297
CSES0629	AGGGCCCTCCTAAATTCTGA	GGGTAATGGTATCGGCATTG	LG1	51361051	51361273	242
CSES6836	TAAAAACACCATGGCAACCA	GGTGAAGGTTCTTGGAACGA	LG1	51816212	51816331	139
CSES0223	CCCTTGTAAATCCAGAGCCA	TGGTTAAACTGAATGTCGAAAATG	LG1	51992459	51992720	285
CSES2770	GATGACGTCAGCACAACCG	ATGCATCATTTCCTTCACCG	LG1	52636425	52636487	82
CSES1347	TGTGCAGTTTGCCAATTCAT	AAACCACATCTTGCCGTTTT	LG1	52803086	52803552	486
CSES0737	AGTCCAGTTCATCGTCCACC	TACCGGAATACATGGGCATT	LG1	52865279	52865386	127
CSES9506	GTCGGGATGGTTGTTGGTAT	TGCGTGCTACAATTAACATTCA	LG1	52865476	52865583	129
CSES6985	ATGGGTTTTGTTGGATTGGA	AGAAGGCGAACCCGTAAGTT	LG1	53364158	53364406	268
CSES2993	TGACACGAACGAACCACCTA	TGTTCCAAGAAGGTGTGCAA	LG1	54483510	54483619	129
CSES5100	ACATTCTGTCCCCACCTTCC	AAAAGCAACCCATTCACCAC	LG1	55331126	55331322	216
CSES1437	ATCCAATACACCACCACCGT	AACTACAGCGGCACCGTAAC	LG1	55419150	55419379	249
CSES8578	GAGCTCCATTAACAGGTGACAA	GATCATGGCCTAAACATGGG	LG1	55858256	55858451	217
CSES4975	CATAAAACCTCCGTCGGAAA	GACAATGGACACCCTTCACC	LG1	56321905	56322127	242
CSES3599	TGTGCAGAACTACCACCCAC	GCACGTCTTGATTGAAGGGT	LG1	56876195	56876433	258
CSES5972	GCTGAACCATGTTGAGGGAT	GAGCGATGACGGTTCAAGAT	LG1	57728684	57728903	239
CSES6851	CCACTCTTGAGCTCATTTCTCA	TTGAGTACTTTCGGATCGGC	LG1	58489731	58490252	541
CSES4504	TCACAATCATCTTCACCGGA	ATGGGTGTCCATCAATCACA	LG1	58519890	58520140	270
CSES3900	ATAATTTTAAGCCGGAGGCG	GGTGCATCGATATACCCCAA	LG1	58630145	58630389	264
CSES3710	TTCTAGGATGCCGTAGTGGG	GACACACCCAGATCCAAACC	LG1	58631472	58631736	284
CSES6946	CTGCTGCCCATTTTGTAGGT	GGCGTGTTTGAAAAGGTGTT	LG1	58663780	58664506	746
CSES6002	GCGAAGGTCAGGAAGAAGTG	AACGTATGGAACAACGCTCC	LG1	59096614	59096851	257
CSES0542	ACAGAGATCCACCCGAACAC	GACACCAAAGTTGCTGCTGA	LG1	59377498	59377746	268
CSES8667	CGCTGGGGAATGTTTATTGT	TGACGCTGTAAAACTGTCCAA	LG1	59784359	59784982	643
CSES9422	CACGCTTTTAGGCCTCGTAA	AGGGTTGCAAACTGCTGAAT	LG1	59893508	59893659	171
CSES6841	CTTCATTTCCATCGCCATTT	ACAATGTCCACTCCAACCGT	LG1	59997563	59997793	250
CSES8956	TTTGCTTGAATCCCTTGGAG	CGTTAGCCAAGAAGGAGTGC	LG1	61245077	61245320	263
CSES1476	GCACAAAACAGCTTTTTCCC	AAAGCTGAAATTTGATTTTCCAA	LG1	61735225	61735393	188
CSES6302	ATACAAATTCACCGGCTTCG	AAAACCCTCCCACCATTACC	LG1	61821229	61821480	271
CSES0048	CGTTCATTCTTTTTCCACCC	TATCGAATTCCATTGCCCAT	LG1	62299070	62299172	122
CSES6401	GGAGATTGGTTTTGTTGGAAA	GGATTGTGAGTGAGTTCGCA	LG1	62685859	62686063	225
CSES8215	TGTGTTTCATCGCCAAACTC	TCTCTGGCAATCAGATCCAT	LG1	63667350	63667604	274
CSES9035	AGGGTTTTTCGAGGTTTTCG	ATCTCCGACATCATCCTTGC	LG1	63785981	63786061	100
CSES6234	CCAAAAGCAACGTCAAGTCA	AAGCAACGGTGGATACTTGG	LG1	64295322	64295631	329
CSES6878	TATGGCGGAGGACAAAGTTC	GAATTGCTACCAGGAGCAGC	LG1	64367548	64367866	338
CSES6092	TGGCAAAGATTCACTTGCAG	ACTGATTTTGGGCTGAATGG	LG1	64421203	64421435	252
CSES7854	TACCCTAACCCAGTGGCATC	GAGGAAATCCCGCCATAAAT	LG1	64440215	64440467	272
CSES1552	AATGTACCCTGCTCCACCTG	CCCCAAATTCTTTCCCACAT	LG1	65079472	65079601	149
CSES2318	TTTGGTCCGAATGTGTTTCA	AATCGGACTTTGTATCCGCA	LG1	65957876	65958119	263
CSES4906	TCAACAATAACACCCAAAATTACA	GAGTTCGATGTTCTTTCGCC	LG1	67294103	67294228	145
CSES3870	GCCGTCCGTACAGACATTTT	CGAGTTCACGTTGTGCCTTA	LG1	68326723	68326976	273
CSES0598	GTCTCGACGGCTCGTATCTC	ACCTCGCATAATCTGAACGC	LG1	68327062	68327271	229
CSES9025	ACTAAATCAAATGGCGGTGC	GGCAAGACCTGGTTTCACAA	LG1	69532687	69532871	204
CSES6893	CTACCGGAAAAGCCACCATA	AACTTTGGTGACATGGGAGC	LG1	70232172	70232483	331
CSES0174	GAATCGTGTCCGCTCATTTT	AGGGGCTCCATTTTCACAC	LG1	70407696	70407820	144
CSES6807	AATAGAACTGGCAAAGGGGG	TCCCGATGGTATTGAAGGAG	LG1	70413210	70413889	699
CSES5559	ATCTGTCATTTTCGTTGGGC	ATTGCAACCGAAATGAGCTT	LG1	70706514	70706934	440
CSES4805	CAACCATGTTTGCCAATAGC	TGTGAAGGGTTTGCTAATGAA	LG1	70728715	70728828	133
CSES1557	TAATGGGCTCTCGGAGAATG	TTGCAAAAGGTGAAAATCCA	LG1	71245179	71245351	192
CSES4638	AAACCCAAAGCTGAAACCCT	TCCTTCATCCTCTCCCACAC	LG1	71846412	71846572	180
CSES3210	ACTGAGCTTGCGTTTTGCTT	ATGTAGTTTGTAAAACCTCACGATAG	LG1	72009522	72009785	283
CSES3356	ATTTCTGTGTCTTCGCCACC	GTTTGACCCGTTCATGAGGT	LG1	72012494	72012761	287
CSES1447	CCCAATATTCAACACATGCAA	ATTGGTTCGGACATGGTGAT	LG1	72116074	72116304	251
CSES3630	ATTGAATGACCCAAGCAAGC	ATTGTCGGTGGAAGGTTGAA	LG1	72140196	72140458	282
CSES0638	GTGACGGTGAAGTGGAGGAT	AAAACATCGCCGCATAAATC	LG1	72826918	72827344	446
CSES2957	AATCCGAATATGTCACCCCA	GGGGGTAGGAATAGAAAGCG	LG1	72910704	72910894	210
CSES6556	GAACCCATCCATTGGCATAC	TCCATGGCAGTTGATTTGAA	LG1	75027090	75027631	561
CSES3177	ACGTCGTCATCCTCCATCTC	CACCGCCTCTCTCTAACCTG	LG1	75819100	75819221	141
CSES3016	ACCACCACAAAAACCACCAT	CAAGAAATGAGGCTGTGGCT	LG1	76104588	76104859	291
CSES4882	TTTGGCGCCTGTATTTTACC	CTCACCTTCCCAATCCATGT	LG1	76144152	76144428	296
CSES8751	ATGGTGGCTTGATGGAAGAA	CACAACAAACTCTCCTCCCAA	LG1	76759264	76759353	110
CSES1647	TACACATTGGGCTTCCATCA	CGACCAAGAAGCAAAAGTGC	LG1	77152579	77152851	292
CSES5138	TCCAGACGGCAATAATCACA	CCGAGAGTACCCTTTAGCCC	LG1	78433405	78433671	286
CSES7357	CAATCGCCTTCTCAAACTCC	TGAGGAGGAGAGGGAAGTGA	LG1	78434194	78434275	101
CSES7361	CTGTTGTGGGACACCAAGTG	GCTTTTAAATCCCATTAAATTCG	LG1	78693045	78693236	214
CSES1849	GGCAAACATGTTCCTGTTGA	GCACAGCAATGTCTGCATCT	LG1	81201292	81201446	174
CSES4387	TTTATGGGTTTTGCACCTTTTT	ACATTCCACTTATTTCTCTCTCAAA	LG1	81521081	81521169	110
CSES0748	CACTCCACACACCACACTCC	TGGGAGTAGCAAAATCTTGGA	LG1	81521480	81521639	179
CSES4726	TGGTTTCATACATGGAGTGGG	GCAGATCCCATCACAACCTT	LG1	82302031	82302191	180
CSES7767	CATTCCTGAATAAAGGGGCA	CAGCGAGACCTTCTAAACCG	LG1	82955469	82955708	259
CSES9195	ATCCACAGTTCCACACCCTC	GCAACATGAAATGATCGGTG	LG1	84501761	84501899	158
CSES6143	GCTTCAGCTCCACTTCAACC	GCTGACGTCATCGTTCGTAA	LG1	84807024	84807122	118
CSES2700	ACACTCAATCAAAGGCCAGC	ACGTGGCTCAACATGTCAAA	LG1	85254729	85254900	191
CSES5469	AGTGCATTGGGGACGTTTAT	TTGGTGCTACTTGGGTTTGA	LG1	85568994	85569147	173
CSES4843	TGCAGATCGATCAAATGCTT	ACGAATCCTTTCAACATGCC	LG1	85606000	85606476	496
CSES9375	GCGGTTGCAGCCTCTACA	TCCCCGTAGCTCACTTGATT	LG1	85678117	85678214	117
CSES9252	CATGGATAAGGTTGGCGAAT	GAACACCCTGACCCCATAGA	LG1	85741659	85741832	193
CSES2874	TTGTGGATCACGTTGGAGAA	GCGAAAACCCTGTGTTTGAT	LG1	86344203	86344436	253
CSES8200	TAACAGCAGACACACTCCGC	CAACAAACGAACATTACGCC	LG1	86408516	86408971	475
CSES5940	GGTTTTTCCACACCCACACT	CAGCTTGAGCAGGAGGAAGT	LG1	86769573	86769833	280
CSES9553	CCCCATTTGATTAGATTGCC	CTGGAGTAGGGACAGGAAGC	LG1	86769674	86769770	116
CSES4040	CTCTGCCGGCTGATTTACTC	AAACATGCACACCGACACAC	LG1	87927845	87927989	164
CSES5548	AATAAGACCACGTGCCAAGG	ACATTTCCGTCCGTCAGTTC	LG1	87934444	87935103	679
CSES1756	TTGACGTCATCATCTTCCCA	AGGTGCGGTGGTTTGTTTAG	LG1	89673674	89673787	133
CSES7524	AACGGATCTTTTGTTGCGAG	GACAGCGCGTGAAGTCACTA	LG1	90050740	90050899	179
CSES5300	TTTGATGGTCATGTTACAAACG	CAATCCGAGACAATAGACAAACA	LG1	90167325	90167532	229
CSES2233	TGCTGTGTTTAAGGAGCTAAGAAA	GAACGCCAACTTTAGCAAGC	LG1	90465975	90466393	442
CSES0682	GGGTTTACAATCAAACCCCA	CGTTCTCGTTTTGTTCCACA	LG1	91083918	91084815	917
CSES8654	GGGACTGTTGTGGTCCATTT	TTCTACCCTCATTGAAGCCG	LG1	91469916	91470140	244
CSES1579	CCAGATGGATAGCGTTTCCT	GGGTTTGGGAGGATTTGATT	LG1	91551782	91552001	239
CSES3411	CATCACCCTCCTCTTCGGTA	GGGGCATAACACCATACACC	LG1	91552108	91552310	222
CSES4010	CTTACAACTCTCCGGCGAAC	CAGGCTGTGAGGATGACTGA	LG1	92406498	92406666	188
CSES0260	TGCCATTCTGCCTAAACCAT	GCAACGATGAAAAATTTCGG	LG1	92887170	92887245	95
CSES7874	GATGAGACGGAGGTCGATGT	ACCCCAAACACAAACTCACC	LG1	93565965	93566152	207
CSES3997	GCCCTATTGGCTAATTGCTG	CCACAAACACCCCCTTAAAA	LG1	93718611	93718883	292
CSES9315	GCGGATGAAGTGAAGTGGTT	CGTTTCCAAACGCATATCCT	LG1	93719050	93719169	139
CSES9363	ATCTGCCAGAGGACGTTGAC	ACTGCACCCAGCCACTCTAT	LG1	94437958	94438071	133
CSES5141	GCTGATTAATTCCGCTTCCA	CGAGTCGAACCAAACTCACA	LG1	95142289	95142515	246
CSES6933	AAAAGTGTTCCAATCACGGC	CCATGGATGTTGTTGTTCCA	LG1	97014534	97014684	170
CSES7067	GCGTCTTCCCTTCCTTATCC	CCCAAACACAATCCTTGTCC	LG1	97076330	97076937	627
CSES1491	TTTGAGATCTACCCCCTTCAA	GATATCTGCTGCGGTGTGAA	LG1	97492319	97492398	99
CSES8617	GGACCGTATTCTCAGACCCA	AGCTTTCACTGGTGAGCCAT	LG1	97496439	97496607	188
CSES2181	CTGTCAGGTTCGGATGGTCT	ATAGCTTAAACCGGGCGAAT	LG1	97785727	97786003	296
CSES5950	CCTTCAGTTGGGATCAGTGC	GGCTGCTGTTGTTGCTGATA	LG1	98440932	98441176	264
CSES1950	CTCCACCTCTTCGATACGGA	CAACCGGAAACCCTAACTCA	LG1	98680109	98680317	228
CSES5655	GCAACCCACCCATCTACAAA	CATCATTCCTCCTCCTGGAA	LG1	99102083	99102240	177
CSES4945	CACAAACATCACGTGCAAAA	GGATTGTTGCCACCACTTCT	LG1	99590181	99590430	269
CSES0390	ACAAAATCAACCTAGGCCCC	AACTGTCGAAAAAGGCGAAA	LG1	100389385	100389625	260
CSES6605	AAGGGTTTTAGCAATGGCCT	GCATCCTCCAATTCACAGGT	LG1	100395799	100396442	663
CSES4364	TCCCCAAACAGCCTCTTTAC	AGGGGCGTGCTGCTTCTA	LG1	101249713	101249792	97
CSES9103	ACCCCTTTTTCATTTTTGCC	CGAACAGGTTGAGAGCATGA	LG1	101259456	101259569	133
CSES8256	CGAACAGGTTCAAAGCATCA	CTAAAAACGGGTTGGTGGAA	LG1	101301026	101301290	284
CSES3340	ACCCGGCATTACAATCAGAG	TTGACCAAACACGCTCGTAG	LG1	101304224	101304305	101
CSES9580	GGAAATTGTTGTGTGACCCC	TCATTTCCAGTGTCCGGTCT	LG1	101782683	101782764	101
CSES7914	ACGTCCCTTTGTTGGAGTTG	ATTTCGTTGTTCATAGCGCC	LG1	102068630	102068864	254
CSES9550	TGATACAAAGGAAAATGTTCAGG	AGCATTCACCACACAACGAA	LG1	102069074	102069142	91
CSES9259	ATTCTGCAGTGGAATGATCC	ATCCAGCCTCTCTATCCGGT	LG1	103229320	103229444	144
CSES0029	CCAGATTTGCAAACAGGGAA	TCATGACAGGAAGGTGCAAG	LG1	103244179	103244292	133
CSES6670	GTTTGTGTCACCGACTTCCA	ACCCCACTAGCAGAAACCCT	LG1	103447798	103448021	243
CSES2324	ACGCTTGATTGGCGATATTC	AACCTCATTTCCCCAAATCC	LG1	104713791	104713960	189
CSES3215	GGCACCAAGGGATTATTTGA	CATGTGTCTCTTGTCTTGTTGTTG	LG1	106677637	106677731	118
CSES8671	TGTGATCATTTTGCCACGTT	TTGACGCCCGTTTTAGTTTC	LG1	106998714	106998873	179
CSES5944	TTTGAAATGGCTTCTGCAAG	TGGCACCTATGGGTCTTTTC	LG1	108121398	108121712	334
CSES8692	AATCACCAATTGCAAAAGCC	ATAAAATCCGGCCATTTTCC	LG1	108213499	108213688	209
CSES1669	ACGCCATTCTTGATCACTCC	CAGCGTGTCTTGCAAAGTGT	LG1	108951837	108952047	230
CSES7726	GGAAACAGGACTTCCCATCA	AAAGTTCCAGTGCAGCCAGT	LG1	110323546	110323808	282
CSES0694	TGACCAAAACCATCCGATTT	GAGGGTTTCGGGTTTTGTTT	LG1	111010485	111010710	245
CSES7218	TCAAAACCGACACCAACAAA	ATCATCTTAATTGCCGCCTG	LG1	113246220	113246369	169
CSES5375	TTGGCTTCTCTTTTCAGGGA	AGCTGGGGTGAGAAAGGAAT	LG1	115230660	115230816	176
CSES7997	AGTCAAACCAGGCAAAAAGG	ACCCCCATGGTAATGTTCAA	LG1	116067025	116067285	280
CSES2123	CCCCCAAATTACAACTGACG	AAAAATTGAGGCTTCCTCCC	LG1	116410974	116411223	269
CSES8965	GAATTCTTGAAACCTGCCGA	GACGGGATTGAAGGCAAGTA	LG1	116839186	116839386	220
CSES2833	TTGTGAATGTTGGTGCTGGT	AAACTGAAGCCCATGTCGTC	LG1	117426293	117426510	237
CSES2753	CACCTCCGTCACAATCAATG	CCGATTAGGAGACGAACTGG	LG1	117639797	117639905	128
CSES1460	GTTGAATCGGCAGAAATTCG	CCAACCAAGAGCGAAGAAAG	LG1	117940769	117941014	265
CSES3801	TTATTAAGGGCGAAAACCCC	TCCAAGTCAAGGAGGTGGAG	LG1	117941035	117941140	125
CSES3121	GGTAAGGTTCGCTGAACGAC	CGTCGAAGGACTCGTGATTT	LG1	119934859	119934990	151
CSES4883	CATCAAAATGCGAAATGCTT	TCAGATTCAGATGCGAAACA	LG1	125910780	125910890	130
CSES9202	AGCGATGAAAATGGGACTTG	GGTACGCCGTCAGAAGAAAG	LG1	125911741	125911851	130
CSES0503	TGATATCGATGCTGGCCATA	TAGGGTCCTTTGATTGGTGC	LG1	128594926	128595112	206
CSES7093	TTTCCGGCTTTTTCCAATTA	CCTAATGACCGCGAGAATGT	LG1	129003035	129003282	267
CSES7688	CCCCTTTTAAACCATGAGCA	AGTCCCAAGAGCCTCAGTCA	LG1	130098270	130098548	298
CSES9169	CCGCCAATTCGATGATACTT	CAATGGATCTTTTGGCAGTTT	LG1	130245528	130245620	112
CSES5094	AGGTCTGGAAGCCCATTTCT	CAGGTTGATGACCTTCGGTT	LG1	131153251	131153845	614
CSES5900	TCCTCAGCGAATGAGGAACT	AAAGAAACAAGCGAGCTCCA	LG1	131582885	131583056	191
CSES8543	AACCGTCGCAGATTCAAGAT	CGACTCTCGCCACATTGTTA	LG1	131584410	131584711	321	used
CSES6669	TCCGATGAAGGGTCAGTTTC	AACAAACTGCAGAGGAAGCC	LG1	132423268	132423516	268
CSES5908	GAAACAAGAGCACCTGAGGC	TACTTCCTTGGCCTACCCCT	LG1	132921204	132921375	191
CSES7188	CACCAGAAGCAAACAAAGCA	GAAGTGCAGCAATAATGGCA	LG1	133559917	133560053	156
CSES0373	AATACCCCATCAACACCAGG	CACCCCATGAATTGGTTTTT	LG1	133966136	133966345	229
CSES5312	CCAAAATCACACCTCCCAAT	GATGTTGTTGTTGGTGGTGG	LG1	133966643	133966868	245
CSES4106	CTTGGCCATGTTTCTTTGGT	CTCAACGCACCTGAACCTCT	LG1	135180836	135181043	227
CSES3549	ACGTGTCAGCCGTGAATGTA	CCATAATCACCGTCGTCTCC	LG1	136075629	136075720	111
CSES4858	GCGCTTAGTGACCAATTCAAG	TGGTGAAATTGCTCAACTGG	LG1	136142042	136142199	177
CSES0919	TGATCCTATCTTATTCCATCCTCA	ATTGTATTGATCGCGTGTCG	LG1	136142315	136142401	106
CSES6448	CTCACCACCCTGGCACTAAT	TCAAATTGACCTTTTTGCCC	LG1	136144515	136144625	130
CSES6072	TGTCCGATACACCTATGGCA	AATGGTTTTCGTCCAAGTGC	LG1	137115401	137115540	159
CSES3957	CAAACCAATGGAAAACTGAACA	GCTCGCATGAATTTGCACTA	LG1	137623178	137623310	152
CSES2012	GTGTTTTGCCCGAGTGTTTT	ATAACGCAAAATCCCCTCCT	LG1	139317361	139317571	230
CSES5796	TGGAGTCGGAGGTATTTTCG	ATCAACATGCTCAAAAGGGC	LG1	141440633	141441424	811
CSES5668	TTCTTGATCGTCTTCGGTGA	CTTGAGGCTATCAGAACCGC	LG1	142140746	142141092	366
CSES6325	ATAATCTGCTGAACCGTGGG	TCCACCACCCATTTCATTTT	LG1	142804096	142804255	179
CSES4588	TGAAGGCTGTGTGCAGAAAC	TGATTGCATCATTCGGAAAA	LG1	143758270	143759072	822
CSES4060	ACCGGTGTGATTTCAGCTTC	CCACAGTGAACGCCATAGATT	LG1	143933496	143933736	261
CSES2040	AGCCAAATCTTGAGAAAGCG	TACCCCCTCTCACACACACA	LG1	144171020	144171336	336
CSES0707	AAACAAAGGATTGCATTGGG	TTCAAGATGGAAATGCATCAA	LG1	144177467	144177545	99
CSES1145	TCCTCCAAGGTTTCATGTCC	ACAACACCCGAACTCTGACC	LG1	145856243	145856410	187
CSES4019	ACATCAGGTGTTTCGGGTGT	TCGTGAATCACCCAATGGTA	LG1	146373923	146374236	333
CSES4368	CTCTGTGTGTGTCGAAATGTG	GTCATCTTCTCCGGCCATT	LG1	146484441	146484513	93
CSES5979	TGAAAAAGCCAACACAACCA	CCCATAAATTTGCACCCATC	LG1	146572136	146572235	119
CSES3409	TATGCATTTGCCTTCGGATT	CAGGGGATATTGGTGAGTGG	LG1	148700556	148700914	378
CSES4358	TTAGGGTCCGGTTCTTACCC	GCCCAATCAATAATTCCCTG	LG1	149307070	149307216	166
CSES0287	TCACTCGAGCCACTGTAGGA	TTGAATAAAGCATCCCTGCG	LG1	149681893	149682101	228
CSES0082	TGGATGTTGGTTTGTGGTTG	TCTCCACTCCCAGGTTCATC	LG1	150268132	150268367	255
CSES8284	AAAAAGAGCGATGGGTGTTG	TTGGTTTCTTTGAGGCATTTG	LG1	150461625	150461760	155
CSES3313	CGAAAGGGTGTGCGTAATTT	AAGGCTTGAAATCGCTGTGA	LG1	150684245	150684400	175
CSES3765	AGCTCTCGGCCACTCATCTA	GAGGGTGAGGTTGTTGAGGA	LG1	151129531	151129784	273
CSES7020	TCCTTTCTGCATAGGGGGTA	GGGCAATACAGGGATAAGCA	LG1	151612740	151613000	280
CSES3013	CAGCATTTCGAGCACCACTA	TGGTGGTGCAGCATTAGAAG	LG1	151614437	151614482	65
CSES7126	CGGGGTCAGAGAAAGATCAA	AGCTTGCTTAAACACCCGAA	LG1	151746690	151746929	259
CSES0806	CAAGGCATGATTGAGCAAGA	TCTTATCCAACGCGTACCCT	LG1	151755719	151755797	98
CSES1438	GCTGGCTTTTTGCTTCAATC	ACGGTTGTGGAGCCTGTATC	LG1	152249736	152249864	148
CSES3535	AACAGCAACGACGTTATGGA	GCAGCAAGATCAGCCATGTA	LG1	152325936	152326110	194
CSES8827	AGCCATGTCTGCCCTACAGT	GGTTGTACAAACCCCGTGAC	LG1	153135898	153136071	193
CSES0826	GCATGAAGAAACAAGCCACA	CTGCACTCATTCACACGCTT	LG1	153436534	153436706	192
CSES5067	GGTGCAAAACGTCACAAGAA	ACAAAGAGTGGCTGGGACAC	LG1	154419207	154419418	231
CSES1881	AAGAACAGCCGCACTCCTAA	AACATGGGACCCACAATCAC	LG1	154558337	154558530	213
CSES0690	TTTTGAGCAAATGGGTTGGT	TCACACAACAAACCACAGCA	LG1	154657432	154657566	154
CSES6028	CCAATAACACCGCCATTACC	CTGATCCAATTGGCTACGGT	LG1	154717658	154717864	226
CSES1948	AGCGGGCAAAAGGTTAAAAT	CGCATCAACCTTCTCATCCT	LG1	154860175	154860452	297
CSES3933	CACTTCTTTAGCGACGGAGG	ACATCAAATGGGTCAGAGGC	LG1	155023602	155023749	167
CSES2431	AATTAGCCGCACCTCTCAAA	CCAGATCATCGTCTTCGTCA	LG1	155203192	155203520	348
CSES1128	TTCTCGTTCGACTTCCCAAC	TACCACTTCAACCACCACCA	LG1	155214216	155214488	292
CSES1981	CACTTGGTGGCAAGAAAACA	GGATGACTTGCTGTGCTTCA	LG1	155244045	155244184	159
CSES0492	GACTGGGTCGATCGTCAACT	ATCCTCTCCGTCAACACCAT	LG1	155316493	155316727	254
CSES1702	TGCAATTTCAACATCCCAAA	TGAGGTCGTGATTCATTGGA	LG1	155806946	155807214	288
CSES6042	TATCCAAGCTTCCCCTGATG	TGAGAGCAATTAGCACCGTTT	LG1	156572464	156572763	320
CSES0060	ACTTCCTCTTCTTCCCGCTC	TCAAAAAGACGGCGAGAACT	LG1	156618536	156618805	289
CSES8975	TCCCAAACACCAAACTCCAT	GGTTGGTGTGTTGTTCGATG	LG1	156647924	156648028	124
CSES0825	GGTCCACCTTTTATCTGCCA	TGACATTGTTGTGGGTTTTTG	LG1	156949832	156949935	123
CSES6085	TCATCTTGCAATCCCAGACA	AACGGTGCAGGATACTACGG	LG1	157505833	157506534	721
CSES1569	TTGAGAAACCCTAGCATGTCA	GCATACCATCCATCTTCATTCA	LG1	158007483	158007751	289
CSES3605	TGGTGTTGTGTGTGACGATG	AACGAAAATGTTTCAACCCAA	LG1	158009224	158009423	219
CSES0458	CATACCGGATGAGCTGACCT	TTACTCCATCTTGATGGCCC	LG1	158324815	158325674	879
CSES6344	TCCTGAGTCGATTTCCGAGT	CACATGAGCCGAAATTCGTA	LG1	159879620	159879836	236
CSES5192	AACCACTGGGCAAAGTCTTG	TCCAAAATCAACTTGGTCCAC	LG1	160082054	160082144	111
CSES0435	CAACGGACTAAAGAACCCGA	GGCTCACCTCATCATCACCT	LG1	160086670	160086807	157
CSES4939	GTCCCTGACCCTGAACAAGA	ATTTTGCAGGGATCTGAAGC	LG1	160358569	160358781	232
CSES8157	AGCAGCTTGGAATCCTTTTG	GGTGGTTGAGCGGTAACTGT	LG1	162173050	162173580	550
CSES1818	CAAGAAGGGCGACAACATTT	GTGAAGTTTCGTTACCCGGA	LG1	162502482	162502588	126
CSES5671	GGGATGCCAAGTGTCCTAGA	AGAGAGGCGTGCTGAAGTGT	LG1	162633892	162634427	555
CSES3205	GGGTCCCTCATTTTATGGGT	GGGGAGTTGTCGTTGTTGTT	LG1	164483846	164484215	389
CSES0540	AACGGATCAGAAACAGCAGC	CTTTTGAGCAGGGATCTTCG	LG1	165536254	165536362	128
CSES3840	CCAAACACAGTCAAAGTCCAAA	CAAAGGAGACCCAGATGCAC	LG1	166675719	166675956	257
CSES4567	AAATGAGGAAGAGACGGGGT	TCTCTCTCTCCAACCGCTTT	LG1	169345761	169345882	141
CSES5339	TTCCGGAACCAATTGATGTT	AAAATCAAAACCCCCACACA	LG1	169608882	169609157	295
CSES1840	TTTTAAAAGGGCTTCCGGTT	TAAAGCGAATCAAACCCACC	LG1	170472874	170473073	219
CSES5670	GGCATAGATCCTGGCATGTT	TCCATATCCTCTTCGTTGCC	LG1	170560757	170560997	260
CSES8949	AACCCTAACCCCATCCACTC	CACTCCCATGCACTAACCCT	LG1	171427610	171427742	152
CSES8005	CTGTGAAATTCGGAGGAGGA	CATCCAACAGAAGACCTGGG	LG1	173250851	173251011	180
CSES0178	ACCTTACCACTTCGCCACAC	CCTTCGTTTTCGTCTTCGTC	LG1	173446423	173446699	296
CSES4321	TTTGCAAATTTTGATTTAACTTGT	TTTTGAGGTGCCTCGACAGT	LG1	173498235	173498341	126
CSES8211	GCAATGTCTTGTGGGCATAG	ACGCCATAACCGAACCATTA	LG1	174009656	174009770	134
CSES9434	TCGTTGCAATAGTTAGCCCC	TGCTTAACATCTCCCGACAA	LG1	174010004	174010074	90
CSES1045	GCAGTCAATGCTGATCCAAA	TCATCATCATCCTCGTCCAA	LG1	177973390	177973663	293
CSES0764	CTAGCCATGATACGACGTCAA	CCCAAACAAGTTCAGAAACCA	LG1	179862236	179862306	91
CSES6259	CAGCAAAATGCCACAAAGAA	AGTGGAAAGGATGGATGCAG	LG1	181291613	181292382	789
CSES0933	AGATGTGGTTGCTGCTGTTG	CACTTCCTTCCTACCACCGA	LG1	181579004	181579246	262
CSES2283	TGTGATTAGAACAACCGGCA	TGGGTTTAGATGGTGGAACC	LG1	181795278	181795375	117
CSES1012	AGAGTGGCGTCCATAACCAG	ATTTCGCAAGGAGAATGTGG	LG1	183153309	183153545	256
CSES9071	GTAAATGGGTTCGTGCGAGT	TCAAAAACCTACGCCACACA	LG1	184054492	184055347	875
CSES5382	TTGGATCGGCACTAAAAAGC	CGCCAACAATAATAAACAAGTCA	LG1	184058264	184058522	278
CSES7689	CACCCGATCTTAAAAACCCA	GATTGGAACGTTTCTTGGGA	LG1	184063062	184063256	214
CSES5157	AAGGAACCTGTCATTGTCGC	AACCTTTTGCACCAAACTGG	LG1	184364381	184364502	141
CSES7248	TCCCAATCCATTGAAGAAGC	TTACCCTCGATTAGGGGGAC	LG1	184372655	184372821	186
CSES5608	GCTGTTGACGACACCTCAGA	TGATGGTGGCGATTTTTGTA	LG1	184585452	184585633	201
CSES6368	TAATACGGAAACGAAGGCGA	CATACTTCAATGGCGTGGTG	LG1	185307887	185308053	186
CSES3788	ACCATTATCTCCCCCTGGAC	GATCGGGAACAACCTTCAAA	LG1	185313290	185313479	209
CSES7334	CGGAGGCTCTTCTTCAGTTG	GGCAGCTTCATATCCCGTAG	LG1	185542586	185542888	322
CSES3304	TCATCGATTTCGGGCTATTC	GGGTGGAAGCCTTGTTTGTA	LG1	186482282	186482491	229
CSES0689	CACGTGAAACACATCAAGCC	CGGGACCACGGTTATTAGG	LG1	187923562	187923719	177
CSES1457	GAGGAAATGTAAATGAGAGATGCTT	TGAGCCCATTCTTTTCACTAAA	LG1	188085530	188085737	229
CSES5597	CCAAGGAATATTCAAGGGCA	TGTTCTGTTGGGTGGTTTGA	LG1	188713657	188714463	826
CSES1037	AACCGTCCTGCACCACTAAC	ATCACAGCCGACTTTTCGAG	LG1	189021904	189022150	266
CSES9601	CGCCACCATCAAATCTTTCT	GCGTGCATGGGTTGTTAGTT	LG1	189022197	189022277	100
CSES2457	TCGGGTCTGTTTTCAGGTTC	ATTCTTCCAGTCATCCGTCG	LG1	189429489	189429745	276
CSES4414	TGTAGAGGCCGAGGGTCTTA	GAACCTGCTTGCAAGGCTAC	LG1	189875062	189875415	373
CSES7699	GAAGATGAGGCAATGGGTGT	TTCAATCACCTGCTCACTCG	LG1	190774977	190775144	187
CSES3826	GCTTCTCCAGATTCAAACCG	AAAGAAGGGGGAGGATGAGA	LG1	191211873	191212093	240
CSES6169	GGGCTAATTCCATTCAGCAA	AAGGTAGCAGGACATGGGTG	LG1	191224118	191224901	803
CSES1966	CCAAGTTCCCTTGAGCTGAG	ACTCTGACCAGGCTGCATCT	LG1	192258215	192258484	289
CSES5755	ATCCCTTCAGCATCAACTGC	GAAAGACTCCTTGCATTGCC	LG1	192414267	192414533	286
CSES6661	ATATGATTCGGCGCATAAGG	CAGCCTTTTTCACCACCACT	LG1	193960519	193960699	200
CSES8435	TTCCAGAAGGAAGCGACAGT	CGCATCCGCTTAATTCTTTC	LG1	194913251	194913418	187
CSES0383	ACCATTGTTGTTGGTTGGCT	CTCAGCTCCAAGCTCGTTCT	LG1	195591976	195592200	244
CSES6015	GGTGTCGCACCATTCTGATA	ACATCTGGCGAGTTTTGCTT	LG1	196191819	196192425	626
CSES4380	CTCAGCCTCAAAGAACTCGC	CATTGCCACATCAACAAAGG	LG1	197075777	197075881	124
CSES3133	GCCCATATCAGGTGCATTTT	GCACATCTGTTCAGATTAGGGG	LG1	197398035	197398470	457
CSES4234	TAGCAGCACCGGTAAAAGGT	CATGATGCATGTGTTCTCCC	LG1	197639535	197639629	114
CSES3777	GCAGGACCCATCATAGGAAA	CTTGTTTGCACCACCATGTC	LG1	198078575	198078843	288
CSES2846	AGAAATGTCATCTCCACCGC	TGGTCGATCAAGAAACCCTC	LG1	198194031	198194174	163
CSES0811	CTTGGATTCTGCATGGCTTT	ATCAAGCTGAACCGGAGGAT	LG1	198308153	198308301	168
CSES2393	TTGGGGATAAATGATCAAAACA	GGCTGTGGCATAACCCTAGA	LG1	198506547	198506822	297
CSES3008	CGAAGAGCACAATCTAGGGC	TCTTGCTTGTCTTCCTCGGT	LG1	199668052	199668229	197
CSES0061	TTCCCTCCTCCTGTTAACCC	GAACCCGTTTCTTCCGTACA	LG1	200419492	200419783	311	used
CSES7780	CAAACCCCTAACACCCCTCT	AGTTGGTTTCTTGACGGTGG	LG1	200617716	200617856	160
CSES8828	TGTGATGCCACCAATGACTT	ACAACCCATGAATGATCACC	LG1	200623078	200623166	108
CSES3684	GGTATGCTAGCTGGAGGTGC	TCCAAACTTTCCATGCTTCC	LG1	200668769	200668980	231
CSES1111	TCAGCTCCACATCATTCAGG	ACCTACCATGCTTCCATTGC	LG1	200675926	200676727	821
CSES3928	CGCATGTTTGGCATAAAGAA	GCTAAGCGAATGAATGGCTC	LG1	201528428	201528689	281
CSES6266	GTGCGTGGGACATCACTATG	GCACTATTTCCCCTTGACGA	LG1	201535516	201536287	791
CSES1648	GAAGCTTCCGTAGACGCTGT	GGGTCCATTCTCAAACTCCA	LG1	204235222	204236017	815
CSES7601	AGCCATTTGGTAGACGATGG	CAGACACGTCTCCTGACGAA	LG1	204578815	204578921	126
CSES2582	TGTGTTTGGGATGATGGAGA	TCACTACACCAGAACCAAAGGA	LG1	205218707	205218879	192
CSES5705	TTGCGGGTCTTTTGATTTTC	TGCCTCTCAATACACGATGC	LG1	205316596	205316963	387
CSES7014	GAGCTACAGAGGGTTGCGAT	TTACTCACCCACAACCACCA	LG1	205436127	205436373	266
CSES3794	GTTTGCGCCTCTCTTTGAAC	CCAGAAGAATCCGAACCTGA	LG1	205693189	205693443	274
CSES8745	GGATTCGTTTTTGTCGGAGA	ATCGCGCAAAAAGCATAAAG	LG1	206212046	206212212	186
CSES6920	TGGGGTTCCAATTGAATGTT	GGCTGGCTGAAAAAGGTTTA	LG1	206350920	206351183	283
CSES3792	TATCTGATGCATTGGGTTGC	GCTGCAGGTCGCTTAGAAAC	LG1	206530187	206530452	285
CSES0652	TGGAAGGATCTGAAAGAGGG	TGGTGGTGTGGAGTTGTGTT	LG1	206729234	206729424	210
CSES3522	AGGACTGCGGTTCTGCTCTA	GATCACGTCATCAGCCCTTC	LG1	206922293	206923249	976
CSES5936	GTGATAGGGGAGGAGGCAAT	GCATCTGCTTTCCTTTTCCA	LG1	207536129	207536634	525
CSES0920	ATCAATGGGGAGTCCAGTTG	TGAAGAATGAGGAAATTTGGG	LG1	208266145	208266245	121
CSES3572	GAGCCTGAGGAGGATGATGA	CATCATCAATGGGTGACTGC	LG1	211570035	211570346	331
CSES2930	CCCGGAAGAACAGATAACGA	TTGCCTGTTGCTTACGACTG	LG1	212879413	212879645	252
CSES7229	CCATTGGGCGATAGAGTGTT	CCAACAATGTCGTCCTCCTT	LG1	212885030	212885362	352
CSES1389	TCCAAAACCACGTCAACAAA	CCAGAACCTTCTCCTTGTTCC	LG1	212896634	212896730	116
CSES1615	CCACATCTGGATGCTCAAAA	AAGATGATGGTGCTTCCCAC	LG1	213144547	213144667	140
CSES3161	ACGGTATTGGAGCAGAGTGG	CAATTGGAATTTTTCACCGC	LG1	213180501	213181083	602
CSES7619	TGAAACCCTGCCTCTACACC	TGAACATGCAACCAAGAAGC	LG1	213219481	213219615	154
CSES2545	CCCCAAACACACTGAAAACC	CGCATGTCATTGCTATCGTC	LG1	213229259	213229436	197
CSES3026	AAAATCAAAATCTTTACAAAACCCA	CGGTGGTGTTGGTCTTATGTT	LG1	213319549	213319787	259
CSES5612	GCTTTCAAGGGAAACAACCA	ACACTGCGACATGAAACAGG	LG1	213809214	213809429	235
CSES1387	CCCCTTTTCGGGGTATTTTA	GCCGCAATAAGGTTACCAAA	LG1	213814688	213814824	156
CSES5462	GTGCAACTGCCATACCCTTT	CGTTCCACCACAAGCATAAA	LG1	214068949	214069111	182
CSES7356	TAACGGGCCTTTGACAACTC	GCCTCACATAAATCCTTCACTTC	LG1	214375456	214375734	298
CSES8023	AATCAGCTTCCTTTGAGGCA	GGGGAAGAAAGTGTGGAGATT	LG1	215776655	215776886	252
CSES8812	CGCAGACACTTCATCTATGTCA	GGGTTTATCCCGGTGTAAGG	LG1	216281066	216281199	155
CSES2025	TCAAATTGGTGGAGGGTCTT	TGTAACTGCACGCCAATGTT	LG1	216282053	216282171	138
CSES5129	TTTGAATTCGAAACCCTAATTTTT	TACTCCATGGCAAAACATGC	LG1	218455014	218455210	220
CSES6776	TGATTTCCATCCAGACGACA	AGCAGCTGATGGAAAAGGAA	LG1	219448557	219448951	414
CSES1955	ACCCCAACTTGCACTTTGTC	CGTCGAATTCCACAAAAACC	LG1	220307155	220307397	262
CSES0403	AAGTCTTCGAAAGAGCGCAG	TGATCGGCGTTTAGACTTCC	LG1	220519724	220519986	282
CSES4433	TCCATACCATATCGGGCAAT	ACCGAGTGGGGAGAAGAGAT	LG1	220694655	220695227	592
CSES2796	TGATGCCCATTAGTGAGACG	GAAGGGATGGAAATCAAGCA	LG1	220932011	220932348	357
CSES5577	ATTTTGGGTCATTGGTGGAA	CCGGAAACGATACCGACTAA	LG1	220937054	220937247	213
CSES2801	CCAATAATGTCTTCCACCACC	ATCCAGCCACGTAAAAGTGC	LG1	221519736	221519982	266
CSES0556	GCTGGTTAGATCAATTGTGCC	CCAACCTTAAAGCAAACCGA	LG1	222631252	222631495	264
CSES2799	CTCTCAAACGCCAACCAAAG	TGCACGTTTATCTGCCTCTG	LG1	222681723	222681847	144
CSES2742	CTTTTCAGCTACCGTGAGGG	ATCAGGGGTTCCAGCTTCTT	LG1	222824745	222824918	193
CSES9165	CGCTTCAAATACCTCCTCCA	TTGTCACCATGAGCAAGAGC	LG1	222860857	222861044	207
CSES7634	CTTCCATCCGAATAGCCAAA	TTATGCTTCGCACAACATGC	LG1	223139857	223139972	135
CSES1449	ACTCTTCATCCTCACCACCG	AGAGTGGACTCGAAGCGGTA	LG1	223148891	223149027	156
CSES8907	TTCACAGATTATGGGGTTTGG	TTCCATTGCCAAAGAAACA	LG1	224100100	224100205	126
CSES7090	TGATGCTAGCTGTCCACCAG	TTTTCCGATTGTTTCCTTGG	LG1	224591980	224592728	768
CSES4080	CGACAAGTTTGGCTTCAACA	CTCAGTCGTGGTGGTAGCTG	LG1	224926207	224926329	142
CSES7683	AGAACGACAGTGCTTCAACG	GAAGCCATACTCCCGTGCTA	LG1	225044325	225044667	362
CSES5449	TGAAGGGTAAGGAGTGAGAGTTTT	CGCCTCCATTTTCACATTTT	LG1	225725295	225725366	95
CSES2671	CCACTTTTCTTTTTGCCCTTC	GGGAATTCGTCATAGGAGCA	LG1	226422435	226422604	189
CSES3157	GATGTCCCATAATCCCATCG	TTGGCTACGTCTATCGGTCC	LG1	226431259	226431396	157
CSES8206	CATACCATCCAACCACTGTCC	AATTAACGTGGCGGTGACTC	LG1	227291294	227291697	424
CSES8641	GCAATCTCCAAAAGCCTTCA	TCCTCAGACATCCCACAACA	LG1	227999756	227999908	172
CSES7148	AGCAGAAGGGCATCAAGAAA	GCGGCTCTTAAAACTTGCAC	LG1	228382875	228383097	242
CSES3406	CACGATCCCACTCAGAGTCA	CGCGTGTGTTTACCAAAGAA	LG1	230143776	230144002	246
CSES0927	CGCTTGAGTCCCTTTGTGTT	AGGCTGACACTCAACTCGAT	LG1	230501753	230501966	233
CSES1063	GGAGCTGGTAAGCGAGAGTG	TCAGCAAAATACAAACGCCA	LG1	234868376	234868635	279
CSES6014	GAAATCCACCGACAAGAGGA	CTCGCATAAGGGCAATCAAT	LG1	235600169	235600295	146
CSES2640	CCATCATCACAACATGCACA	CTGGAGTGAAAATGGGTCGT	LG1	236754208	236754424	236
CSES4304	TCCGGTGACTATTTTGCTCC	ATCCTTCCTCCGTTTGCTTC	LG1	236833586	236833669	103
CSES8230	CTTCTTAGCCTCTCGCTTGC	CCAACCTTCTGACGACGATT	LG1	236991856	236992286	450
CSES1884	ACGTAGAAGAAGCCGAAGCA	TTTGCCCTTCTTTCAGCACT	LG1	236998830	236999056	246
CSES4647	TGGCCATTTCCTTGGATAAA	GCGAGTTTTTGGAATGGTGT	LG1	237140921	237141153	252
CSES5615	TGGGAAGGGGAGGAGTAGTT	TAACTGCCACCACGGTACAA	LG1	237424832	237425027	215
CSES4177	GGGATAGGCGGTGAGATGTA	TAACGCCCAAAACTTAACGC	LG1	237432259	237432456	217
CSES1168	AGGTTCGAGAATTGAAGCCA	ACACATCAACAACAGCCCAC	LG1	237516535	237516640	125
CSES0766	TCATCCATTGCCTCTTTTCC	TCCACCAGAAGTGACCATCA	LG1	237525116	237525365	269
CSES1105	TTGGATAAAGCAGCAGCAGA	GTTCTTGGGGTCAGCATTTG	LG1	238092538	238092632	114
CSES9253	GTCTTGCACGGCTTTGATTT	TCCAACCCTCACCTCCATAG	LG1	238486802	238486903	121
CSES8392	GCTGACCCATGAACCATTTT	CAAAACAAACATGCCAACCA	LG1	239214571	239214717	166
CSES5004	CAAGCCATATCTTTTGTACGTGA	GTCCAAATGACACCTTCGGT	LG1	239795598	239795788	213
CSES9214	CACACACTAACCCACTCCCC	GTGTTTGCGTTGGGATCTTT	LG1	239876538	239876676	158
CSES4815	GACAAAACAAAACGAATCTTACG	GACACTGGATTTCCCCTTCC	LG1	240711599	240711781	205
CSES3771	GATGGACCCACCTAGGGTTT	CCCGAGATTCAAATCCTCAA	LG1	240877494	240877757	283
CSES7420	TTTACTTCGATGCAAAAGCG	AAGGAGAGACGCAAACAAGG	LG1	241241322	241241505	203
CSES8605	CCGACAAATGGAGACAACAA	TTTGAGAAGCCAAGGGTGAC	LG1	241477133	241478079	966
CSES5666	GCCTCCATCTCAGAAACAGC	TGTGACGACAACGAGTGTGA	LG1	242070731	242070902	191
CSES2651	TGGACACCTTCATTTCACCA	CCACCCCATTGTTTTTGATT	LG1	242456110	242456290	200
CSES8769	CAGTTGTTCACTTGACCTCCA	TGAAAAACATAGCCAATGCG	LG1	244842157	244842356	220
CSES5344	CCACTCCTTTCATATCCCCC	GATCGATCATCGTCGTTGTG	LG1	245018676	245018862	206
CSES3802	GGGCAACTGAACCACTTTGT	TAAACCACAACCACCTGCAA	LG1	245027418	245027685	287
CSES0367	ATCTTCCCGACACTCCACAC	ACCACCGGCGATGTTATCTA	LG1	248156337	248156409	92
CSES0787	GTGGTGGTGGAGAGGACACT	AGGTGCTTGCTGGGAGATAA	LG1	248215794	248215946	172
CSES1916	TCTTCCTCACACGCAAACAC	AGCTGCCACTCGCTATCACT	LG1	248260205	248260441	256
CSES9448	GGGATGATTTGATTGATGGG	CACCACCCTTAACCACCACT	LG1	248260554	248260653	119
CSES6482	CACCACATTACATCTTGCGG	AGATGGAGCAGAAGCAAAGC	LG1	248378620	248378856	256
CSES1636	AAAACAATGGGCTGCTTTTG	CTTGATTCCAAGAGCTCGGT	LG1	248559108	248559352	264
CSES9055	TCCGCTCTTTTTGCATATGAT	CGACGACTTGATCAGCTTCC	LG1	248610971	248611233	282
CSES7460	CCCTCTCTCTCTCATCACAACA	TCAACGAAATAGGTCCACGC	LG1	250298426	250298687	283
CSES0539	TAATCACTGTCGCTGCTGCT	GACAAGAAAAAGCACGAGGC	LG1	250468589	250468841	272
CSES0890	ATCGCCGTTGTAATTGAAGG	ACAATTCGACTCGGTTTTCG	LG1	251128103	251128299	216
CSES2100	AAGGGGATAAAAAGGGGGTT	TGTTCTCGTTTTCTTCCTCAGA	LG1	251335026	251335138	132
CSES4899	GGGAGCAAGAGCAAGATGAG	GGTCATGCTCAATTCTTCCAG	LG1	251563009	251563237	248
CSES8609	AAATGGAAGACCAGCACACC	CGACGAACCCAGTGAGGTAT	LG1	251566811	251567054	263
CSES0058	AACGAAACATTCACAGACCAT	TCGCTTAGTTGTGGAGACCA	LG1	251724796	251725012	236
CSES5572	TTTGGTTACCGTCTTTTGGC	TCCCATCCACACTTGTCTTG	LG1	252790410	252790517	127
CSES6012	AAACTGGTCACTCCATTGGG	AACTTGCGGAATAGCCATGT	LG1	252922498	252922771	293
CSES1715	CCATTGAGGATTTTGCAAGC	GTCTTCCCCTTCAATACGCA	LG1	252932988	252933808	840
CSES2572	TACGGAACCGTTGTTGTTGA	TTCAAAACCCACCACTCACA	LG1	253510988	253511189	221
CSES0669	TCGCAAAATCATCAAAACCC	GTATCTGGTCGGGGAACTGA	LG1	254956893	254956983	110
CSES6975	TATTGGAGGAGCTTGAGCGT	GTACCAGTCCAAGACCGCAT	LG1	255191203	255191286	103
CSES5844	TCGTTGACGAGAAGTCCCTT	AAACCTAGATGCGTGGGATG	LG1	257910860	257911237	397
CSES8413	TCCGAATCTGATGTGGATGA	TCACTGAATCTGTCAAGCGG	LG1	258797981	258798202	241
CSES3193	CCTGCAACACATACACACACA	ATTGGCTTGAGCCATAGTCG	LG1	258805390	258805610	241
CSES7732	TCATTACTCAATCGTCCATAAACA	ACGAGTAATCGGCTTAGGCA	LG1	261145966	261146161	219
CSES8551	TTGAATAGCACCAGCAGCAG	GGGGTGGATCCCACTCTAAT	LG1	261154894	261155018	144
CSES3122	TAAACTCAGCATTTTCGGGG	CAACCCGATCATCTCTTGGT	LG1	261513148	261513253	125
CSES3184	CTTCTTCCCCCACACACACT	GTGGGCGATTTAATAGGGGT	LG1	261549991	261550086	115
CSES0977	CAATTCATTTCATCATCCTTCC	TTTCGGATCGTTGAATTTGA	LG1	261684066	261684185	139
CSES7596	ACTTGAACTCGTTGAAGGCG	AAAGATGATGAACCCGTTGC	LG1	261734989	261735542	573
CSES5084	ATTTGCCCTTTGTTTGTGGA	GCGCCTCATACCCATTACAT	LG1	261765443	261765634	211
CSES2398	TAATTTGGTGGTGGGAGGAT	CCATCTTAGCCGTTGGTGAT	LG1	263379692	263379945	273
CSES9384	TGTTGTTTTGTATTGGTTTTGTTCA	GAGCGTGTTCACAGGTTTCA	LG1	265127792	265127932	160
CSES4817	ACCAAAGTGTCACCCGTCTC	TTCTCCTCACCATCAGGTCC	LG1	265243157	265243300	163
CSES7061	GACTCAGATGCCAAAAAGGC	ACGACCCACAAAAGGACAAG	LG1	265280447	265280761	334
CSES0532	CCTACACCACCACCACCTCT	TTTGCGAAGAGGGTTTGTTT	LG1	265793091	265793281	210
CSES3244	TGGTTTCTTTGTTGTGTGGC	AACAATTCAATTCTGCAACCC	LG1	267329507	267329585	99
CSES2751	ATCACCGAACTGATTGCCTC	TTTTCCTCTTTCTTTGATTCAGC	LG1	267554223	267554337	137
CSES2771	TGATTACTTTCATTTGTGTGTTATGA	GGCGATGACCTCACTCATTT	LG1	268079613	268079721	128
CSES0668	GCCACTTAGACAACTGGAGCA	TCAGTTCTGTCCTGACCGTG	LG1	268698395	268698620	246
CSES4155	ATGCATACGTTCATGGGGAT	AATGGCATTTGAAAAGGCTG	LG1	268902802	268903081	299
CSES5024	AGGAATCAGGCTCAAGCAAA	ATCCCCTTCTTCACCTCCAC	LG1	269097982	269098239	277
CSES8461	CCCTTCCTCTCTCCAAAACC	GTTCAAACTGCCTAGCCGTC	LG1	269344233	269344403	190
CSES3814	TCAGAGTCAACTGTCAAACACTCA	GCAGTTGGTATGATTTCCCTG	LG1	270230743	270230981	262
CSES2708	AAGCTGCAGAAGGATTGCAT	TCACACTTGTTTTCCTCTTCTCA	LG1	270508560	270508694	154
CSES4057	CACAATTGGGTTCACAGTTCA	TTTTGCAAATCTGCTTGTATGA	LG1	270910940	270911206	288
CSES2146	ATCTTGTGATCGCAGGAGGT	TTGGGCCACAAAAGTTAAGC	LG1	271120909	271121045	156
CSES7937	CCCTTGAACAGGGAAATCAA	AAAGTCCTGACCACCAATGC	LG1	271129422	271129640	238
CSES6558	CCCACAAACCAACTTTCTTGA	GGTGGTAGTTTGTGGTGGCT	LG1	272238107	272238188	101
CSES9466	AAGCCAGTAGCCGAAAAACA	ATGTTTCGACACTCTTCTTGC	LG1	272390282	272390379	118
CSES9319	GACCCGATTGGTTAATTGAAA	TTTAGACGCTCCTTTGACCC	LG1	273216036	273216165	149
CSES5717	TCAGCAAGACCGACACTTTG	AAGGACCTCGAACTGCAAGA	LG1	273734060	273734266	226
CSES2936	ATAAGCAGATGGCATACCCG	GCTGTTGACTCTGCATTGGA	LG1	274122701	274123033	352
CSES9598	ACCACCACAATTTCTTTATCTCG	TAGTGGTGATGCGTAATAATAGGG	LG1	274478760	274478824	87
CSES2529	ATGAGAACAAAGCACCCCAG	AGCAAGAAGAAGGCAGCTCA	LG1	274714357	274714505	168
CSES7771	CGATGGTAGCGACCCACTAT	GCCAGCAGTCCCGTTAGTAG	LG1	274754846	274755048	222
CSES0559	ACACAATGAGCAACCAACCA	GGTATCACCGCGAAACAACT	LG1	274765650	274765923	293	used
CSES8901	GACTTTGCAGCAGTCTCGTG	GCATGCCGAATCCATACATA	LG1	274770453	274770727	294
CSES6960	AGAAGAAAGAATCCCCACCC	GACCACGTCACCTTCATCCT	LG1	278445150	278445329	199
CSES4223	TTGCAACAAAAATGGCAATC	AAAAAGACATTCCATCCGTGA	LG1	278914702	278914906	225
CSES6230	GGCGGTAGATGGAAAGAACA	ATTGGCATTTACGAGGATGG	LG1	279014880	279015152	292
CSES4336	CCACTCCCATACCTCAAACC	TTTGAGTGCACCGAAGAATG	LG1	279703399	279703482	103
CSES3701	GCTAGTAACGGCTTCATCGC	TCAATCTCCGCCGTTAAATC	LG1	279703760	279703968	228
CSES5304	GCAACAGAGAATCAGAGCCC	ACCGATCAAAATCGTTACGG	LG1	279883424	279883592	188
CSES0848	TCAAATGGTTTTCGTGGTGA	TGAGCGCTTATGATGACGAG	LG1	279892789	279893522	753
CSES4857	TTTTTGCTCACCCTTTACCA	AGTTGACACGAAAACGAGCA	LG1	280491585	280491737	172
CSES7385	TTGTCGTTAAGCGATGTTGC	TCTGTCCTTGGCCTCAAATC	LG1	280681704	280682677	993
CSES8885	GCGTAGATGACACAACCGAA	CATTCTCTTTGCCGGAACTC	LG1	280828593	280828866	293
CSES7333	TGCTGAACCATTTTATGGCA	GATGCTATCACACCAACCCC	LG1	280931845	280932308	483
CSES7028	TTGCTACATTTGCTGGTTGC	TGGTGGAGTATCGGATGACA	LG1	280933513	280933657	164
CSES7214	ATGGTGGCGAGTACACTTCC	AAAGATCATGCCACCAAAGG	LG1	281204295	281204526	251
CSES6785	GCGTACGCAAACTGACAAAA	AGCCATCCGTCAGTACATCC	LG1	281334948	281335080	152
CSES4103	CGCCTAAACGACTCTTCACC	TACGAATCCGAGTTTGAGGG	LG1	281470200	281470345	165
CSES8532	CCGACAACAGCAATACCCTT	CGAAAGAACTGCTGCAATGA	LG1	282137595	282137757	182
CSES7207	TCGCATCTCAACCTCAACTG	CACAATGGGTGCATTTCTTG	LG1	282138217	282138412	215
CSES8595	GACCCACTAGGCCAACAAGA	GAAAAAGAACCAGCAGCACC	LG1	282165587	282165863	296
CSES6171	ACTTTCCCTATTCCAGCCGT	AACCAACTTCCTCGGTTGTG	LG1	285134820	285135026	226
CSES3132	CAGCCTCCGAATTTGTGACT	TGGTGCTGTTAATGCTGCTC	LG1	286844864	286845218	374
CSES1377	TCCCCAATTTTGACCTAGCTT	TTGAATTGGTTGAATTGAGTGA	LG1	287050242	287050337	116
CSES8952	CCTCGAGGAGGAAAAAGGTC	CAGAAGCATCCCTGTTTGGT	LG1	288175782	288176000	238
CSES9275	TATAATAATCCCGCGGCAAG	GCCTAGGGGTGGTTATGAAA	LG1	288177449	288178148	719
CSES0922	CAGCAAGTTGCAGCTCCTC	TACGGCCGGAGTTAGTTACG	LG1	289116783	289116936	172
CSES8529	CAATGCAAACGAAAATGCAG	GACACTGGTTGCATCTGACG	LG1	289187462	289187570	128
CSES6065	AGGGGGCCTACTGTGACTCT	TGCCTCAACAGCCTCTTTTT	LG1	289359839	289360068	249
CSES4888	GTGATGCGCACGATACAAGT	AAGGCACGACTCTTTTTCCA	LG1	290118773	290118956	203
CSES7831	CAGAAATACGTTATGCGCGA	CGTCTCCTGCATGGTTTGTA	LG1	290672961	290673142	201
CSES1479	TCTCCCAATCACAAACCCTC	CGGGTTGTAGTGAACCGAGT	LG1	291227263	291227491	248
CSES6741	GGGGCAATATCAAATGCAAC	ATCTTTGGGGGCATTAGCTT	LG1	291252042	291252278	256
CSES2504	ACCGTCCTCAGAATCACTGG	TGTTGGGTGTTGCTGATCTC	LG1	294519241	294519367	146
CSES0485	TCTGGTGCATATCCGGTGTA	TGAGCCGAAGGAATAAATGG	LG1	294637636	294637774	158
CSES8258	TTAGTTTTGAAACTGCGGGG	CTTCAACAAGTCGGGTTCGT	LG1	296210017	296210259	262
CSES0622	CATCCTCCTTCACAAAAACACA	CCTAATTTTGGAAAGGAAACCC	LG1	296210817	296211069	274
CSES5586	CAGTTTTAATCACGGCCGAC	TGATGAGAAGGTTGCTGCAC	LG1	296493225	296493452	247
CSES6133	GGGTTATCCTGCACTTGGAA	CCCGGGACCAGGTTATTATT	LG1	299341392	299341618	246
CSES9133	TTGTCGTCCACCATTTCGTA	CTCAAAACTTCCCCAAACCA	LG1	299840066	299840167	121
CSES8483	CAGGACTTACTCAGGCACCA	CTTTGAGGCGGGTGTTTAAG	LG1	300206243	300206522	299
CSES2417	TTGTTCGAGAATTCCAAGGG	ACGCTCATGTTCAGCTCCTT	LG1	301956607	301956869	282
CSES0233	CACCACTTCAATCATCACCG	ATTAAGTACGATGGTGGGCG	LG1	302044924	302045001	97
CSES2206	ACCAGTATCCGAACACCCAG	AACATTGTTCCGTCTCCGTC	LG1	302161182	302161300	138
CSES0855	TTAGGTGGCGAATTTAACGG	CGCCAGTAAACAGTCACCCT	LG1	302184930	302185133	223
CSES4664	CAATATTGCTCAAAATTACAAATGG	GGTGAAGGCGGATCTAAACA	LG1	302199762	302199920	178
CSES5291	TTGCAGCAGTGGCAATTAAG	TGGAGGTCATCACAGACCAA	LG1	302232563	302233156	613
CSES8982	GTTTCCATGGCGTCTCAGTT	AGATTTTCCAACTCCGCCTT	LG1	302242300	302242597	317
CSES5896	TGGTTAAGCAAGGGAAATGG	CTCAAACTACCGTCACCAAGG	LG1	302249698	302249944	266
CSES9535	TGTTTTGTGCATGCTCGTTT	TCAAAAAGTCGCAAATTATCTTCA	LG1	303101770	303101854	104
CSES7252	ATACGTGGCTGAGGGAGATG	GGCAGGAAACTGAAAACCAA	LG1	303845019	303845297	298
CSES5862	ACGGCCCTTGCTATATCCTT	AAATCAACGCCATAACCTCG	LG1	304061839	304061994	175
CSES0020	GGTGTGAATTTTGAGCAGCA	ACCCGATTCCATCAACACTC	LG1	305989865	305990130	285
CSES9115	AATCCAAACCAAAATGACCG	TGTGCATAGCAGAACCCATC	LG1	306137470	306137633	183
CSES9465	CCAGAATACAAAGTTATGATCGAA	GGTTAAGCGTCTCGTTCCAA	LG1	306393858	306393931	93
CSES5815	TTCTCAGCCACTTCCGATCT	GATTGGCTCAACAGCTCCAT	LG1	306485633	306485819	206
CSES7413	CAACTTCATCTGAGGCACGA	TCGAAGAAGGAATTCAAGGG	LG1	307517352	307517479	147
CSES2230	GGAGCATGTCGGATTCCTTA	TTAAATCCGCCTCTTCAACC	LG1	307518143	307518250	127
CSES0526	GGCGCAGTGGATGTTATTTT	GCAACGGTCTTAAAGCAGGT	LG1	307837363	307837878	535
CSES7848	TTCAATGGATCAAAGCTCCC	TGCAGACACTTGAACCAAGG	LG1	308289765	308290125	380
CSES5025	CAACTCGAAGATGCGTTCAA	CAGCAATCTCCCCTGAATGT	LG1	308290855	308291070	235
CSES6373	GAACAAGTCAAGTCCCGGTC	CCCACGAAGACTTGAACCAT	LG1	308295140	308295406	286
CSES4528	TATTTTCGGGAGCAGGTTTG	TCATTTCATGACAACATCCGA	LG1	308762798	308762988	211
CSES4231	TCGTTCTCTCCCAATCCAAC	ACAGTGGTAATGGCGGTGAT	LG1	309772153	309772253	120
CSES7934	GAAGAGTCGATTCCAAACGC	CCCATTCCACACAAGGCTAT	LG1	310035629	310035763	154
CSES3746	ATATGGAAGAGCAAGCAGGG	CAGGGAACACCACAGTAGCA	LG1	310460347	310460553	226
CSES4487	ACCCGATTTTCGTCAGTGAT	CGTCTCCATGAAAATTAGGCA	LG1	310730333	310730606	294
CSES9460	TTTCCTAAGAAAATATGGGTGGA	TAAAAATTCGCGGCTGAGAT	LG1	310732140	310732301	181
CSES0968	TTTTTACTTTGAGGTTTTGTTGTG	AGCCACAACCATTCAATTCC	LG1	311162988	311163537	569
CSES5151	AACTTGCTGAAGAGGACCCC	ATTGGGCTATTGGCCTCTCT	LG1	313210569	313210803	254
CSES7769	GAGCCTCGTAGTTTCCATCAA	TAGAAGCAGCGTGGTGATTG	LG1	314008985	314009209	245
CSES8292	ACTTCGTTAGGGGAGGCTTG	CTCCTTGACATGGCGAAGTT	LG1	314047422	314047525	123
CSES7259	ACTGCTTGAACCTGATGGCT	TACTGCAACCCACCTTCAAA	LG1	314062322	314062537	235
CSES8038	GCATAACAAGCTTTTCTTTGTGTG	AGCAAGCTTATTGGCTGCAT	LG1	314071792	314071940	168
CSES7708	CGTCGAGAAAGGTGTGGACT	GTGCGGGTGATTCTTTTGTT	LG1	314122388	314122784	416
CSES9284	CAGGTCGATCAATTGGAAGC	GGTGTTTGATGAAATGCGTG	LG1	314137701	314137794	113
CSES3958	TAAAACCAATTTACCCGCCA	ATCGATATCGTCGTCTTCGG	LG1	314377505	314377662	177
CSES8767	TTCCTTTTCCTCCTGGACCT	TAATGAATGGGCGAAGGAAG	LG1	314439558	314439743	205
CSES0566	TGATGATGGATCGGATTGAA	ATTCGTCCCTAGAACCTCCG	LG1	314902950	314903017	87
CSES6916	AAATCCTCTGGTGCCATCTG	GGGGAAGATCACTCAAACGA	LG1	314912233	314912465	252
CSES4774	AATGGAGACGTGCCAAGAAG	ACACAAAAACACCATCCCGT	LG1	315178520	315178599	99
CSES8035	AGGCCTCAGAGCAAGAGATG	GCTGAGCCCTCTAATGGACA	LG1	315476311	315476547	256
CSES8303	GTGGTCCCTCCACTGAGAAA	TGTTGTGTGCAATGTTGGTG	LG1	316157580	316157690	130
CSES2998	TGGATCACAATTCACACGTACA	CGTGAAACCTCCTCCTTCAC	LG1	316167757	316167977	240
CSES2205	CCTTATGCAAATCTCGAGGC	GCACAGCTTTCATCAAACGA	LG1	316522539	316522749	230
CSES4479	TTCCGTCCGTAGTATGTCCC	CAGCCAACAAGTGGAAACAA	LG1	317445681	317445854	193
CSES7304	TGGGTCATTTGTGTTTGCAC	AAGCTTACGTTTGGTGGGTG	LG1	317506914	317507142	248
CSES8474	GCGGTTTTGCCACAGTTTAT	GGCCTTTGGTATACATCGCT	LG1	318356453	318356686	253
CSES1116	CGAGCTTGAACGTCTGACAC	CCCCCTCCTCACTCATAACA	LG1	319479808	319479932	144
CSES0795	AACGTTTTGACCAAGCTCGT	AAGTTTACAAGATGTTGAAATCGAGA	LG1	319932593	319932658	85
CSES1298	CGCCCACCATTACAAGTACA	GCAGCAGTGTCAGGTTTCAA	LG1	319986342	319986552	230
CSES3759	ACCAAACAGAAACACCTGCC	CCCAAAACATCCTTTGCATT	LG1	321149011	321149160	169
CSES6071	TGTTGTCACTTGCACCATGA	ACCCAAGAAAACCCAAAACC	LG1	321505526	321505791	285
CSES5777	ATCGAAGGAAGACGAGCAAA	TGCCTCTTGGTCGTGTGTTA	LG1	322588369	322588855	506
CSES6979	CCCTTGGATGAGCTCGATAG	GCAAAATGGCGCAGTTAAATA	LG1	324026808	324026944	157
CSES2896	ACACCGTGAAGGTGAGGAAG	ACGGTGACACTTTCTTTGCC	LG2	335359	335879	540
CSES7146	TTAGTGGACGCCAATCCTTC	GGATCAATAGAGCTGCCAGG	LG2	624906	625610	724
CSES2499	CCGACGAATTAATCTCCCAA	TCGCTTCGAGAAGGTTGTTT	LG2	747798	748013	235
CSES1522	TCTCAACCAATCCACATCCA	AATTTTGGCGAACTCGATTG	LG2	3000126	3000238	132
CSES1316	GCACGCGGTTTAGGATTAAG	TTTTCCACGACATTATGGCA	LG2	3105700	3105945	265
CSES3214	AAGCCACGTTCCAAACACTC	TCTCCTCCGCCTTCTAACAA	LG2	3187784	3187989	225
CSES5738	TGGGAAGTATGCCTCCAGAC	GGCCTTTACAGAAAGGAATGG	LG2	3720270	3720550	300
CSES0495	AGTCTGTTGCTGGCTTGGTT	CAACCTTCCTCACACACCAG	LG2	6315702	6315826	144
CSES1751	CGTGCAAAGAACCAACAATG	TTCTGAAACTGTGAGCCTGG	LG2	8575007	8575127	140
CSES0035	GCAGGCCTTGAAACAAAGAA	CCTGGAAGGTATGAGCAGGA	LG2	8587372	8587643	291
CSES3662	TTTCCCATCAACAAGGTCAA	AAATGAAGGAGACAGCCGAA	LG2	10217005	10217648	663
CSES1252	TGCCCCCAAGATGTAATAGC	TCTTTGGGGGAGATACATGC	LG2	10464519	10464754	255
CSES9496	TTTTGTGCAACAAGCTGGAA	GACTGCTCAATGATGCTTCG	LG2	10950511	10950691	200
CSES5422	GGTTGTATCGGGATAAGGCA	TGTTTTAAAAGCTAAGGTTATTCGG	LG2	11225906	11226033	152
CSES3151	ATGGAAGTACGCCAGACACC	GGTGCGCTTGGTTTGTTTAT	LG2	12044404	12044516	132
CSES3044	CACCAAAAACAACAGGAGCA	CCCTTAAGCCGAATGTGGTA	LG2	15607320	15607409	109
CSES1469	AGCAAACTAAACCCCCAACC	CCACCACTCCTCATAGGTCAG	LG2	15607909	15608096	208
CSES7557	TATAACCACCCGAGGTCCAG	TCCATTTTGATTGCAGTCATTC	LG2	16112608	16112868	280
CSES5213	TGACAATCCAACGATCAAATG	TTCACGTACCAAATCTCCCC	LG2	17774524	17774803	299
CSES6900	CTTTACCATGGGAGCAGGAA	AACCCAACGACCCCTTAATC	LG2	18629199	18629438	259
CSES5201	TCTGGCTGGGTTGATTCTTG	GCAATGTTTGACCCAATCAA	LG2	18662760	18662893	153
CSES0543	CAGTCGTTGCTCACGATCAG	TTCGGCATTTCACATTTTCA	LG2	19159495	19159711	236
CSES8940	AGATCCAACCAACGATGGAG	ATCGTCCGACAAAACTACGG	LG2	20389481	20389585	124
CSES0975	TGAGAAGATGAATTTTAGTAACAGGAA	AGATCAGATCCACTTTTCCATACT	LG2	20406798	20406895	124
CSES8683	CAAACCTCCCACCATCTCTC	CACATCTTTGGATGACCACG	LG2	20532270	20532363	113
CSES3561	GAAATCGAATGGAGGCCATA	TGATAGAGCCCACAAGAGGC	LG2	21097203	21097581	398
CSES5486	TGCTGCAAGTTGAAGAGGAA	GCAGCAATTGAGATCTGTGTG	LG2	21108709	21108793	105
CSES3117	GGTCCTGATTGGAATCGAAA	TTCCCCAATTTATTTCTTTCTCTC	LG2	21307290	21307479	213
CSES5412	TGCTAATTGCCGCTAAAACC	TTGGCAAATTGCAAGACTAGAA	LG2	21308316	21308369	73
CSES1773	CAGATGATTGAGGCAAACGA	ACAAAATTAGCCCAACGACG	LG2	21360604	21360845	261
CSES1072	TAGTCCAAGGGGTCGCTATG	GGGACCAAATTGTCCAAATG	LG2	21547015	21547395	400
CSES6641	ACTCTAAGGGACAGAGGCCC	CTCCTCAACCCACCAGATGT	LG2	23362350	23362596	266
CSES5365	GCAATGCCTGAAGGGAGATA	CCTGCAACACGATTTCACAT	LG2	24432029	24432188	179
CSES5042	CCCACAAGCCTCAAATAAGC	TCAATGGTGATGTTCAAGGTCT	LG2	25347006	25347207	221
CSES5313	TGTTTCCTTCTTTCTCCCCA	TGAAGATTATTTGAAAACCCCA	LG2	26491328	26491521	215
CSES5561	CCTCAAGACCAAATTTCCGA	CTCTGGAAGGGGAACAGACA	LG2	27229307	27230178	891
CSES5203	AAACCTAGCCGCCTCTCTTC	AAAAACCAAGCGAAAGAGCA	LG2	27352154	27352311	177
CSES9079	CATTTTGTTTGTGAATGCTGG	CACCTACGATAGTCACCCCAA	LG2	27824671	27824924	274
CSES1223	CCTTTGTTCCAACGCAATTC	CATTTCACACACACTAATTACACCA	LG2	27956621	27956731	135
CSES8724	GGTTTTACTTGCAATTGATCAGAA	TCATGAGCCATGAATTTGGA	LG2	28596950	28597108	178
CSES0657	GCAACGTAAAGCGATGATGA	CACTTCACTTCTCTTGGGGG	LG2	28708649	28708834	205
CSES5927	CGACCCACTAATCGTTTGCT	ACAAGCCATGAGAGGAACCA	LG2	29306171	29306335	184
CSES2189	AGCAACCCACATCATCACAA	CGAACTGCTTAGGATCAGGC	LG2	31667907	31668178	291
CSES1405	AGCAAATCCCGATTGTTGTC	TCCATGTACACATTTGCTTCTT	LG2	31673737	31673825	110
CSES7645	TTATAGTAGGCGGTGGGTGG	GCTCATAAGCCAACCCAAAA	LG2	32131276	32132227	971
CSES5075	TAATTCGGTTCTCGGTTTGG	TAATTCGGTTCGGTTTTTCG	LG2	32270614	32270845	251
CSES9591	CACCACCACCACAAGAACAA	GGTTTCGTCGTCTGAGGTTG	LG2	33404142	33404229	107
CSES5242	CAGAGTTTTGAGACCCGACC	CGCAGAATGAAAGTCTGCAA	LG2	35654762	35655632	890
CSES5394	CTTCGTCCCTAACCTCTCCC	GATGCTCCAAATTGAAGTTGATT	LG2	36826387	36826458	94
CSES2682	CCCACTCACACACACACACA	GGAGATGGGAGGAAGCAAT	LG2	36826406	36826540	153
CSES9343	GTTCCAACAATGGCTCGTTT	TGTTGCGCTTCTTTTCCTTT	LG2	37063336	37064004	688
CSES3519	GCCCACATTACCTCCCATAA	ATTTCAGGTTGGACGAGACG	LG2	38084183	38084364	201
CSES8834	GATCCCATCATCAGTCGCTT	TATGCACACTCGTAGCCGTC	LG2	39771574	39772493	939
CSES0156	CCGAATCGAAAACGAATGTT	GACTCGAGCAAGTGACCTCC	LG2	40252041	40252286	265
CSES0377	CCAGTTCCCCTAGCACCATA	CGGTAAACGAACCGAATCAT	LG2	40756128	40756243	135
CSES3658	GGGTTCGATCATGATATGGG	ATCAAGGATACGCCATTGCT	LG2	41590905	41591096	211
CSES3201	AGCTGAAGAAGCCACACCAG	CCAACAATGTCCAAAGGGTC	LG2	41683698	41683915	237
CSES5367	GGGATGATGCAGGATCTGTT	CACGAGGACGAACCAAAAGT	LG2	42345417	42345601	204
CSES2968	GAACCTTATTTGGCCCGATT	ATCCACAAAACACACCACCA	LG2	42492339	42492495	176
CSES4893	ATCTGGAATTGGAGCAGCAC	ATTGCTGGATGGCATTTACC	LG2	43854180	43854371	211
CSES3670	CTTGAACGCACCAAATACGA	TCCACCTATGAGTGGGATCA	LG2	43888161	43888435	294
CSES7993	GCATTCCATGACACTTCTGTTT	TCAACAAATCCTCATATCAGATTAACA	LG2	44471633	44471901	290
CSES3197	CCGGATGTAGGAAGTGGAGA	TGGCTTCAAAAATTAGCCAAC	LG2	45536890	45537137	267
CSES5166	TAAACACCCCCAATTCCAAA	TCATCTCAGCAACAGAGACACA	LG2	46321107	46321250	163
CSES4378	AAACAACAACCATTGATCTCCA	AAGGCGGTGTTTTTAAGGCT	LG2	47282623	47282722	119
CSES2931	CCTCATCATCTTCGATGCAA	GAAGGTCCAAGCCCTAAACC	LG2	47844763	47845029	286
CSES0446	AGAGATGGTCGATGGTGAGG	TTTAAGGTTCTCGGCACCAG	LG2	47845989	47846111	142
CSES5179	CAAACACCCCCTGAAGAAAA	TCACTAGCTCCCGCAACTTT	LG2	47883374	47883895	541
CSES1515	TCAATCACAACTTCCGGTGA	CCTGGTGAACAAAATCCACC	LG2	48454910	48455059	169
CSES0101	TCCACTTTTCCCTTCCACAC	TGGTCCCACAAATCTCACAA	LG2	49222274	49222478	224
CSES6452	TCACATTGATATGGAGCCGA	TGAGGTTCGCTTGATGTGAG	LG2	49264360	49264551	211
CSES6386	TTATCCATGGGCTGGACTTC	AGCCAGCGGATACTCTCTCA	LG2	49424016	49424380	384
CSES5692	CTGCGTTTTCCTGACTCCTC	CGAAGAGCAAATCGTCAACA	LG2	49828232	49828825	613
CSES0866	CGCCAGACGGGTTACTAAAA	CCACCATCCATCCACCTTAC	LG2	51052050	51052422	392
CSES3964	TTGATCAAATGGCGTCTTCA	GATTTTGGCCAGTTCTTCCA	LG2	51181271	51181529	278
CSES4088	GCACGAGGGTGTAGGGTAAA	TCTCTCTCATCGCCGTCAC	LG2	52952163	52952315	172
CSES8092	AGTTGGCGAAATTGGTTTTG	CTCATCCACCCGATCACTCT	LG2	53066640	53066856	236
CSES1664	TCAACCACTCTCCCCTTCAT	TTTGTGGGTGGTTTGAGACA	LG2	53073243	53073439	216
CSES8273	CCCACCTAAGAGTGACCCAA	GGGGATGGTGTGAAATAACG	LG2	53510227	53510444	237
CSES3985	CCTCGATTCATCAATGGCTT	TGGAGTATCCCACACGGTTT	LG2	53791925	53792135	230
CSES7594	TTCACAGATCCATCAAACAAGC	CCTTTTTGAACGAGAGCAGC	LG2	53809342	53809705	383
CSES5810	CCAGTACAAAAGCACTGGCA	CCCGTTCAAGAGCAAAAGAG	LG2	54884124	54884530	426
CSES5187	GCTGCAGAAATCCGAAAAAG	TGGAAATACGTTATTGCAACG	LG2	54991453	54991645	213
CSES8226	GCCTTCAGTTTCAATCCCAA	GGTGGCGAGTATCGGAACTA	LG2	55063516	55063723	227
CSES9126	TGTTGTTGTTGTGAGGAAGGA	GCCAACAGGTGCCATAGAAT	LG2	55124495	55124656	182
CSES1831	GAGGGAGAAAACCCAGAAGC	ACACCCACCACACTCTTTCC	LG2	55363100	55363293	213
CSES4796	ACGAGTATGAACCGAGTGGG	CCCAGATATATGCACCAAGCA	LG2	55677455	55677556	121
CSES5010	GGGTGGACCATAATGTTTCG	TGAAGTGTTTCCGGGAGAAG	LG2	56221689	56221955	286
CSES1192	GTTTTCCGCAACTCCACAAT	TCTCTTTGGCTTCTGGCAAT	LG2	56523170	56523393	243
CSES3291	GAGAGTACCGCCAGAAATGC	TGGACTGTGCTTCGTCTCAC	LG2	56822537	56822703	186
CSES9226	CAAAAACACATGCCTTGTTCA	TGGGATTGTTGGGATTGTTT	LG2	57223560	57223732	193
CSES8616	ACCCCCAAAAATTAAACCCA	TTTGCACTTGCTGTAGTGGC	LG2	58197548	58197740	212
CSES3948	AAAGCCGAAAGCAAGACAAA	TGCAATCTTTGTGGAGAGGA	LG2	58944416	58944723	327
CSES6869	AACCGTTGCGAAATTAATCG	TCCCAATTCGTGTAGCCTTC	LG2	59202142	59202313	191
CSES7399	TTGTCGACCTGTTACGTTGC	ACCTCAGTTTCCTCTTGCCA	LG2	62364262	62364361	119
CSES7700	AACCCCAAATCTCCCAAAAC	TAGAAGCTGAAAGGCGGAAA	LG2	62371202	62371410	228
CSES4315	CATCCTGCTGCTTCCTTCTC	ACAGTTGAGATGATCGGCCT	LG2	64423972	64424079	127
CSES2420	ACCACCTTGTCCTCTTCCCT	GTTTTTGCGCCTCTCATCTC	LG2	64932638	64933304	686
CSES6908	AGCCTCAAGTGTGACAGCCT	TCAATGGTCTCAAGTCAACTCAG	LG2	65115198	65116089	911
CSES9024	GACGTCACGATACTGTCCGA	TCCATTTTCCCAGCTACCAC	LG2	65589433	65589548	135
CSES1919	CTTTGATCATACCCGAGGGA	ATGGTGGTGGCTCAATCTTC	LG2	66229273	66229462	209
CSES6208	CCCATAGGAGGACCTTGTGA	ATCAGCTGCAGCAACAAATG	LG2	67080515	67080603	108
CSES5031	CATTTCATGGCTTGGGACTT	TGGCCCAAAAGCTTACATTC	LG2	67936994	67937252	278
CSES3966	TACGAAATGGTGTCCTTGGG	AACCCACCACCAGCACTAAG	LG2	68129926	68130016	110
CSES6634	TTGCATCATTTCTTTCTTTCTTTC	TTGCGTATTGGTGATTTGGA	LG2	70281086	70281330	264
CSES9208	ACCCGACAATGCAACTGTG	GTGCTGAAAGAAGGGCAAAG	LG2	72564299	72564493	214
CSES9604	TGCCGATTTTCAACCAGAAT	AAATTTCCAGCGAGTTTGGA	LG2	73241298	73241375	97
CSES8592	TCCATGATTGATTTGCAAGC	CATAACAAAACATGCATAAAATCC	LG2	74192895	74193119	244
CSES3137	CAACTGCAACCACCGATATG	AAGATTCTTCAAGCTAATGAACCAA	LG2	74340417	74340575	178
CSES4117	TAGGGCTGAGAAAATGGACG	GAGGAGGAAGAGCGAAAGGT	LG2	79007580	79007679	119
CSES3290	TACGGTCTTCCAGAAATGGG	GATGTTGCTGCCAAAACTGA	LG2	80314338	80314571	253
CSES5780	CGGCCCTTCACACTTTTTAC	TGGCAGTGGACTCAGACAAG	LG2	80557261	80557532	291
CSES4613	GGCTTCGTCTCGAAAACTTG	GAAAAGTTTGGCAGATGGGA	LG2	81044973	81045199	246
CSES6430	GCACACGTCACCAATTCATC	GTCTCATTCGTCACCCGTTT	LG2	81290707	81291020	333
CSES1566	GCCCCCATCTCTCTCTCTCT	TGGAAACAGTTGATGGGTTG	LG2	81778498	81778684	206
CSES6458	CCCTCCTCTATTGGTGTCCA	TTTTCCGGGAACTTGATCTG	LG2	82376527	82376700	193
CSES7482	TCAGCCATGAAAACTGCAAG	GCTTCTTCTGTTCCAGCAGC	LG2	82842986	82843057	91
CSES0867	CCAGAAATCGTTCCTTTCCA	TGTCAACAACGATGAACAACAA	LG2	83546607	83546984	397
CSES0425	AGTCGAGGGAAAGGATCCAG	TTTTAGATTCGTGGCCTTGG	LG2	83596495	83596753	278
CSES4346	ATTATGTCCAAAAGCACCGC	CTCCCTATCGTGACCGACAT	LG2	84697963	84698086	143
CSES2501	AGCATGGAAGGAGTGGTGAC	ATCCGTTGTTCACCTTCTGG	LG2	84833104	84833569	485
CSES4173	TCCAGGTTCATCAACACCAA	TGTCGGACGGTGATAAGTGA	LG2	86668076	86668216	160
CSES8275	ACCACGTGAAGACCATGTGA	ACGAGAACACAATCGATCCC	LG2	88888318	88888549	251
CSES1712	AGATCCTCCTTTTGAAACCCT	ATGCGAATTAACCGCCATAA	LG2	89642972	89643199	247
CSES8492	CAACTCCGACATAACAAAACCA	CTTCTCGAGTTTCTGGCGTC	LG2	89647680	89647883	225
CSES4930	ATCCATTGTCACGACGAACA	CATTAACCCGTTTGTGCAAC	LG2	89753125	89753203	98
CSES6528	TGATCCAATCCAAGTCGTCA	TACCAACTGATTGATCCCCC	LG2	89975555	89975778	243
CSES4585	AGCTAAGCTCTTTGGCATCG	ATAATTCGGTTTCTTGGGGG	LG2	90181205	90181474	289
CSES8017	CCTTCTTGTGAGACCAACGG	TTCAACAGTGTCAGGGCAAG	LG2	90183641	90184122	501
CSES7048	GCATCTGGCGAAGATCATTT	CAACAAGATTACCTTACTCCCAAA	LG2	90625285	90625430	169
CSES1504	ATCGACGCTCAATCCGTAAC	AAACACACAGAGACACACTATCTTCA	LG2	90771077	90771250	193
CSES8835	GGGAGGTTTGGGATTAAGGA	AACACCAATGACATCACCCA	LG2	91017350	91017423	93
CSES8795	AACCAAACCCCAAACACAAA	GTGTAACACCAACCCTGCCT	LG2	91736350	91736661	331
CSES8479	TCCATTTGCCTCACAAGATT	ACCTTGCTCATCCGTCATCT	LG2	91751181	91751435	274
CSES4529	ACCATCACCCTCATCACCAT	CGCCTAAAAGATGAAACCCA	LG2	91784408	91784553	165
CSES4587	AAGGCAGCTCTTGATGTCGT	TGAACGTTGAACTGGATGGA	LG2	91876753	91877103	370
CSES9497	GAGCACCACATTCCCAAACT	GGACTTTGGCTTATAGCCCC	LG2	91969853	91969924	91
CSES8663	GGGTCAGTCTCAAAAACCCA	CCATTCCCATTTTCAACACC	LG2	92017078	92017360	302
CSES1091	AGGATGCAGCTTTTGCAGAT	ACCTGCAAACACACACAAGC	LG2	92235225	92235812	607
CSES0996	CGAGACCATCGATCATCAAA	ACGCAATCCGTACACCTTTC	LG2	92416927	92417077	170
CSES7446	ACCGCATCCAAAAATGAAAC	GGTTCCATCATTCAACGCTT	LG2	92486597	92486695	118
CSES6832	CCATACCCAACAATCCAACC	GTTTTGTGGGTCCTGCTGTT	LG2	92821606	92822359	773
CSES1005	TAACTTGATCACTTCCCGCC	ACCCACTTCCCACCTTATCC	LG2	92828421	92828637	236
CSES3836	CCTTCTTAGGGTGTCATGGG	TTTCATGTTCCTTGTCATTTCA	LG2	92954080	92954244	184
CSES4902	CTTGGTCAACGATCTGGTCA	GCAAAGCACCTCGCTTATTC	LG2	93123370	93123739	389
CSES7164	TACCAATATCAGCAGCGACG	TGAGTTGATGGAGCTGTTGC	LG2	93125959	93126444	505
CSES8344	TTCCTTCTTCCCCAAAAACC	AACTGTCTCTCCGCTTGGAA	LG2	94851562	94851807	265
CSES3295	AGGGTTGGTTCTTGTTGCAG	CCGAAATCGATACGCCTTTA	LG2	96232401	96233120	739
CSES5609	GCGGGTCGTATCTCATCAGT	TGAACGAAACTCTCAGGGCT	LG2	96300876	96301052	196
CSES4853	CAACTCACACCCCAACAAAA	TTAATCTTGATCCCATCGCC	LG2	96347888	96347972	104
CSES0209	ACACCCCCTGAATGTACAGC	TTCGGACGATACAGTTTCCG	LG2	96747631	96747894	283
CSES1366	TAAAAAGACTCCGGTCACGG	GTTGGAGGTGAGACGGATGT	LG2	96759907	96760003	116
CSES6036	AGCCATCCATTCCTCTCCTT	CATCAAGATAGACCACCCCG	LG2	97463550	97463873	343
CSES1300	CTCCTTCGCTTTCTTTCCCT	CCGTGTTTGTTTGTTGAGGA	LG2	97529365	97529538	193
CSES5468	TATTTCACCGCATCAACCAA	AAGCTCAAATAAACAAGATGGAGG	LG2	97529677	97529746	93
CSES4557	CACCCATCCACACCTTTTCT	GGAAGACAATGAGGGCAAAA	LG2	97634862	97635109	267
CSES5512	AAGCTTTGCAAATTAGACACCA	CGGGGGTGAGGTAGTTTTTC	LG2	97667863	97667967	124
CSES4634	GAAACCTGGCAAAATCCAGA	GAGGCCCTTAACACCACAGA	LG2	98151784	98152519	755
CSES9335	CCACAAACACACACAAACCC	CCCACAAATCAACAAAACCC	LG2	98336807	98337031	244
CSES1743	GTATCTAAACCCGAACCGCA	TCGGGATGTAATGGGTGATT	LG2	98378031	98378242	231
CSES6227	AACTGTTTCCCCTTTCCGAT	CAGGACACCTTGGTTGGACT	LG2	98412289	98413261	992
CSES2166	GGGGAATGTGCAGGTGTAGT	ATCACCACCGTAACCACCAT	LG2	98457828	98457961	153
CSES4137	CACGGTGTATGGAAATGCTG	CGGTTGCATTTGATGATGAC	LG2	98726659	98726850	211
CSES7851	AAAGGCTCCAGCTTTTCCTC	GTATTGGGACAGCAGCGAAT	LG2	98864695	98864817	142
CSES2877	GCACTGCATTCTACCAGCAA	GAAGCATCCTTGAATTCCCA	LG2	98966492	98966570	98
CSES2359	ACAGGTTCATCCTCCACGTC	ATCTGATCACTCCGACCACC	LG2	98971189	98971466	297
CSES0169	CCAAAGTCTGAATGCGACAA	TGAAGAACTCGTGAAAAATGGA	LG2	99898845	99899065	242
CSES9139	CGCCTCCTTCACAGCTTATT	TTTGGAAAACATGGTGCTCA	LG2	99986816	99987131	335
CSES7438	ACAACCGAGTAACCAAACGG	GGGTTTCAGTACCAGGACCA	LG2	100014930	100015209	299
CSES7475	TTGAAATCGACATTGAGCCA	AGTCCGTGACAAAAAGGTGC	LG2	100108444	100108920	496
CSES4081	TGTAAGCCGGGCAACATTAT	TTTAGGCTCTGGTCCGAAAG	LG2	100116482	100116680	218
CSES4654	TTATAGCAGCTGCCAGTGGA	TTCCAGCTTGATCCATCCAT	LG2	101031629	101031900	291
CSES3432	GCAATCTTGGCTGCTTGTTT	TCTGTTGGCGGAAGAAAAGT	LG2	101989118	101989261	163
CSES9396	TGCAACGATTTCTGCTTTTG	TTACAATGAACAAAGCGGGG	LG2	101999546	101999626	100
CSES1307	CATAACGAACCACCGTACCC	TATCAACATGGTGGTGGTGG	LG2	102357973	102358074	121
CSES7451	CACACCAGTTGTCAGTTGCC	GAGGAGGGTAGTGCTCAACG	LG2	102368784	102368930	166
CSES4348	CCACCACACGTTGAGCACTA	TGGGTAGGTGTGATGTGGTG	LG2	102368922	102369022	120
CSES7510	GAGAAACACCTTCCCCAACA	TCACTGACAAGCGAAAATGC	LG2	102478840	102479066	246
CSES6026	ATTCGGGGATAATTTGAGGG	CAAGGCCAGTGATTGGAAAT	LG2	102480228	102480455	247
CSES0143	GCGGTCGATGACCATAATTT	TGGGTTTTCTACATTTCCCG	LG2	103039825	103040036	231
CSES4076	CACCTCCCCTCCTTCTTCTC	GTCGTTGAGGTTTGCCATTT	LG2	104008127	104008429	322
CSES6756	GGAATGCGTCAGTTTCAGGT	GAAGAGGTCATCAAGGCTGC	LG2	104797961	104798033	92
CSES0153	TGCCCCTTTTCATCATCATC	GTTCGCGTTATCCGTATCGT	LG2	104812182	104812507	345
CSES7860	CTGAAGTCACGACCACCAAA	GACGTACAGGAAGAGCTGGC	LG2	105247265	105247453	208
CSES0704	GATGAGTCGAATTCCAGTGACA	GGTCGGGTTTGCTTACCATA	LG2	105368735	105368993	280
CSES3530	TGCAGAAGTTTTTGGGCTTT	TCAAATCCAAATCTAAGAACGGA	LG2	105610401	105610591	213
CSES5262	CATGAGCAGCAGTGATCAAGA	TTTAATCCAAAGAAGCCTCATC	LG2	106348617	106348888	292
CSES4758	ACCCTCTGAGCTGAGGTGAA	ATCCCAACGGCGTACCTTAT	LG2	106356251	106356472	241
CSES2844	GGAAAGATCCGTAAAAGGGG	GACCCGGGCAGTACTACTCTT	LG2	107406555	107406646	111
CSES9239	GTGTAGAGGTGGACCGGAGA	AAATCGGTCGCATCTAATCG	LG2	108565030	108565187	177
CSES7612	TCAGAAGTGGAAGCTGACGA	TGCTGGTAAATCTTGGTCCAT	LG2	108715152	108715337	205
CSES3986	TGACCAGGTGACCCAAAACT	CCCATCCTCATCCTCATCAT	LG2	109806549	109806828	299
CSES2736	TGTGCTTTGTAGTGACAGTGCTT	TGAGAGAGAGAGAGAGAGTAGCAGC	LG2	111323207	111323359	175
CSES4298	TTCAAAGCCTCCAATTTTCG	GGGATCATTCAGTTATCAAACTCAC	LG2	111323579	111324163	604
CSES5121	ATATCGGTTTCACCACCACC	TAAGGGTTTGCATTGCATGA	LG2	112714163	112714390	247
CSES0023	GGTCAGCTGAAATGGTGGTT	CCCCACCCAACAACTTTATG	LG2	112718116	112718320	224
CSES6934	AGTTGCTTTTCCTTCTGCCA	TTTGAGCTGGCCTGTCTTTT	LG2	114409932	114410134	222
CSES2917	GCTCCATCTCCAACACCATT	TGAGATTGGTTCACGTTGGA	LG2	115050170	115050366	216
CSES4800	GTGGGATTCTTTGTTGCCTG	GCATTGTCAGTTTGGTGGTG	LG2	115108292	115108835	563
CSES1400	GCGATGCTAAGCTTGATTCC	TCCATTTAGGCCAACAAACA	LG2	115242536	115242657	141
CSES9488	CCGTTAATGAGCAGTGTTTGG	TTGTTGCCTGCTTACCTGTG	LG2	116414595	116414682	108
CSES7784	GGGAGCAGAAAAAGCATCTG	AACCAATCCAACGCTCAAAC	LG2	116586825	116586936	131
CSES0041	TTTGGGTGTTTGGGAAATGT	CAGCACAACTCAATCCCAGA	LG2	117845058	117845177	139
CSES5204	TCAAATCCAAAACGCAAAAA	CGTTGTTTCGCCATGTTCTA	LG2	118392365	118392658	313
CSES1781	ACCCAATTTCAAACCCACAA	AATAGCGAGAGAGAGCTGCG	LG2	118663488	118663710	242
CSES0012	GGATGCATTTCCAGCTAACC	TCCATTTCAAACATCCAATAGAAA	LG2	119654116	119655002	910
CSES3908	TTGTTTAACACGTGGCGGTA	ATGATGACCTCCGCACTTCT	LG2	120032562	120032647	105
CSES5064	CAAGCCACAGTCAAACTTCA	TGGGCTGATGATTGTGAAAA	LG2	120674107	120674196	109
CSES9477	TGGACTGCCGATAGATCAAA	CCATTGTTCCGAAAACAACA	LG2	120966749	120966886	157
CSES5860	AAGGGGGAGACTCTTCAGGA	ACCAGTGGTGGTTTCCTCAG	LG2	121124886	121125166	300
CSES7280	GAGGACTGTGCAAAAGAGGC	TTCCAGCATCAGCATTACCA	LG2	121864745	121864974	249
CSES2871	ATTCGTGGTTGGCTGGTTAG	ATTCTGACCAACGGTTTTCG	LG2	122679910	122680271	381
CSES8714	TTCAGAAAGACATGATGCGG	TCTGTTCGTTGTCCAGCAAG	LG2	123450667	123450740	93
CSES2052	CCATTGACCTTTTGTTCCTCA	CAAATTCTTCAGGAGGCCAA	LG2	123666226	123666392	186
CSES6854	TGGTTCCTCTACAAAACGGG	CCATCCATTTTCACCCATTC	LG2	123844510	123844789	299
CSES7254	TGATGTTGCCGGAGTATGTG	CATGAGTTGCACCAAAATGC	LG2	124228744	124228953	229
CSES2999	TCTTTCAAACAGCCCAATCA	AAAGATCAAGAAATGCACCCA	LG2	124436217	124436487	291
CSES7183	AACGTCACTTTGTGCACTGG	AAAAGGAAAAGGGGAAGGGT	LG2	124697966	124698532	586
CSES1871	GACGCGTAACATCTTCAGCA	ACCTGATTGGCTCAACAACC	LG2	124916180	124916390	230
CSES6796	CAGCAAGAATGGCAAACTCA	AGGTGGTGGAGATTGGAGTG	LG2	125041831	125042016	205
CSES0225	CCAAGTGGTTTTTACAACAGGG	AAAAACGCAATCCGAAACAC	LG2	126390615	126390802	207
CSES2791	TCCTGTCACTGCACAACGAT	AATAACCGTTGCTGGTGGAG	LG2	126391137	126391294	177
CSES0022	ATTTTCCTCCTGCCATCCTT	GGGCCACAGTTGTTTGAGAT	LG2	126391608	126391854	266
CSES0992	TTTGGTGTGGTGGTGATTTG	CACCATAAACCGCCGTAAAC	LG2	126553829	126553994	185
CSES3250	CTGCACTGTCTGCCATGAAT	AGTTAGCCGAAGAGCCATCA	LG2	127032671	127032816	165
CSES0183	GGCTGCTGCTTTGGTTATGT	CAACATCATCAACAACAATACAACA	LG2	127887362	127887518	176
CSES8802	AACATCTTTCAACACCCCCA	ACGGGGTCAGTCAGAACATT	LG2	128205733	128205940	227
CSES1626	TCGAGTGACACCGACTCTTG	ATCATGAAACACTGCTTGCG	LG2	128306135	128306310	195
CSES8118	ACATCAGTCCCTATCGCCAC	AGTTCAAGGAACCAACACCG	LG2	129211315	129211751	456
CSES3430	TATGAAGGTATCCGCTTCCG	CAGCAAGCTGAGCACTATCG	LG2	129323774	129323939	185
CSES9410	AGTAACAGCTTCAGCCGGAC	CTACGAGCAACGGGTTGAAT	LG2	130127783	130127976	213
CSES9082	CACTCACCATCCAACACTCG	GCAGGAGCTTGTTCCTCAAC	LG2	130565665	130565794	149
CSES5976	TCCAATGAAAAACCACCCAT	CATTTCCATTTCCAACACCC	LG2	131240910	131241089	199
CSES0558	CACCGGTCTCCAACAAATTC	CCAATTTGCAGCGTATGGTA	LG2	131255296	131255508	232
CSES5805	ACCGACGGACTGACTGAGAT	ACCCGAAAGGGGTTGTTTAC	LG2	131471969	131472146	197
CSES0691	TATGAGAAGGTTGGGCCTTG	TAAAGAGAGCGAGAGGAGCG	LG2	132056950	132057071	141
CSES7323	TGGCAATGGCATACTCTTCA	TTGGGTGGTTTAGAAGCAGG	LG2	132676740	132676958	238
CSES7720	GCGTAAATTGGGAAACTGGA	TTATCCCTGAAAAGATGCCG	LG2	132681665	132681802	157
CSES5163	ATCCTGGTTCATCCTCGTTG	TCGCCAATTGCACATTTTTA	LG2	133232945	133233061	136
CSES6134	TAACGGAGACGTAACGGAGG	TCCCAACCTAAGCCATGAAC	LG2	133239748	133239920	192
CSES6743	GCGACTGATGCTGAACTTGA	ATCGTCACTGGAAGTGGGAC	LG2	134023294	134023460	186
CSES7381	GCCTCAAATGGGTCAGAAAA	ATTCCCCAAATGGGTCACTT	LG2	134334655	134334798	163
CSES0140	CCAACCAATTAAATACCAATCCA	ATGTTTCTGATCCTGTCGGG	LG2	134350639	134350821	205
CSES1046	AAGAAAGTGCAGGCCAAGAA	TGGTTATGGGTGACCCTGAT	LG2	134838780	134838910	150
CSES0993	GACGGGTCCATCTGGTTCTA	GGGTTTTAACGGTCACTCCA	LG2	135456663	135456844	201
CSES3789	TTTGTTGTCAAACATGCAACC	GGATCAGAAACTGGATCGGA	LG2	136453985	136454111	146
CSES4048	GCCATATGGATGTCGATGTTC	AGCAGCAACAGGTGTCAATG	LG2	136781546	136781729	203
CSES8367	GCAGGAGCTTAATGCAAACA	ACCACGAAAACATCCGCTAC	LG2	136791599	136791865	286
CSES9328	TGAGTGCCAGAAGAAGCAAA	TGGAAATGACCTGGTTCTCG	LG2	136874285	136874538	273
CSES2778	TCCTTAAGAGTGTTGTCCGATG	CTGCAACTCCGTCCATTTTT	LG2	137145857	137145944	109
CSES1896	GGGTGTCCTGATCCATCATC	TGCCATTTAAGTGCTTGCAG	LG2	137146122	137146356	254
CSES6201	CTGTGGGCTTAAAGGGATGA	TCGGCTTCTCGCACTTTTAT	LG2	138116081	138116344	283
CSES0288	CCACCTTGCTACCTGAGAGC	ATGCCGGATTAGACGAGACA	LG2	138117569	138117714	165
CSES6130	CCTTGGTTGCAGGTAACGAT	TGCTGCTATTGATGCTGTCC	LG2	138830055	138830280	245
CSES5859	CCTCCATCTTTCGGATCAAA	GCTCATGGAGCTTCTCGTTT	LG2	139246676	139246884	228
CSES7832	TCCAAGACCACATGGTCAAA	TGTGTGGAAAACCCTTGTGA	LG2	139261686	139261941	275
CSES1410	TGAATGCCATTTGCTGATTC	AACAACCCTTGGTGGTTTCA	LG2	140477002	140477285	303
CSES3375	TAAAGAAAGCCCGGTTTGTG	CAACACACATCTCCCAGCAC	LG2	141295707	141295930	243
CSES5606	TGCATCATGGAAAACATTGC	TAGCTGGTGAATGCGAGTTG	LG2	141752152	141752847	715
CSES5520	TTTCATGTTCTAACACCAGCCA	ATCTGTATGTAAGGTGCTTGTTCC	LG2	142080145	142080206	83
CSES9469	TGTTTGGCAAGACAAGCATC	GAAATGTGAATCCGCTCCTC	LG2	142142143	142142209	86
CSES2655	GGTTCCCTCCATTCCATTTT	ACCACATCTTCGTCGGATTC	LG2	142307420	142307596	196
CSES3107	GGTCTCCATCCCACCAACTA	CTTCACAGCTTTCCCCTCAG	LG2	143424185	143424442	277
CSES9068	GAATGCAGAATCTTCTCGGC	TCTTGATGGGTTTCCACTGA	LG2	143577592	143577696	124
CSES3506	CACCAAGTGGCTTGGAGTTT	TCATCAAATGCACCATGAAAA	LG2	143743474	143743713	260
CSES9012	GTGGTTGGTGCAACAGAAGA	TTGCCATCTTCACAACCTCA	LG2	145302990	145303166	196
CSES2209	GCACATCACCTTCCATTGTG	TGTACCGTGTGAGCACCATT	LG2	145911774	145911941	187
CSES6904	GGGCCTGAGATATTGTTCCA	CTGATCTTGAAGCCATGCAA	LG2	145921069	145921278	229
CSES8732	AATCGGGGCTAGTGGAAGAT	GCAGATCAGCAAATAACGCA	LG2	146287595	146287674	99
CSES8890	CTAGCTTCAAGAACCCTCCG	TGGGAATATCAACACCAGCA	LG2	146792167	146792427	280
CSES5320	CTCATCTGAGCAGCCAAAAG	TGGCCATACAAGAAACAGCA	LG2	146810126	146810444	338
CSES2599	GGTGATGGGAGAGGAATGTG	ACACCACCACCACTACACCA	LG2	146952690	146952958	288
CSES4477	TACCCCAGCATTCCTGTTTC	TAAAGCGAGATGCCTGGATT	LG2	147301246	147301673	447
CSES3943	AGGCTAGGTAAACGCCCTGT	TTATTTCATCGGCTGATCCC	LG2	147525818	147526063	265
CSES9053	CAGCAGGCGTAATGCTGATA	TCTTCCACCACCAAAAGACC	LG2	147970584	147970655	91
CSES2444	GTCGTCCACCAAAGGCTAAA	CGCCACCTTCACCTTCTTAG	LG2	148047783	148047912	149
CSES5246	CCACACGCTCTCTCAATCAA	GTACGGCAAGAGGAATGGAA	LG2	148311983	148312231	268
CSES0818	TCCATCTATTTACATTTGCCCA	TGTAGCAAACAAAAAGTAGCTTTCA	LG2	148355491	148355677	208
CSES4249	AAAACCCCTCAAATGAACCC	GGTTGGGGGTTTAAGGTTGT	LG2	148365185	148365402	237
CSES4465	GTGGGAAAAAGGCAACAAAA	AAAACGACGGGTGCTTAATG	LG2	148417964	148418210	266
CSES2445	TCATGAAGCGAGATCGTGAG	CTTCTGAGCAACATCAGCCA	LG2	148419626	148419785	179
CSES8052	ATTACAAATTAGCGGTGGCG	CACCACAACAACACCTCGTC	LG2	148983511	148983617	126
CSES8563	TGCGTCTTCCAAAGGAAACT	TGTTGGGCGAATCACATCTA	LG2	149098507	149098741	254
CSES5528	AAGTTCCACCGTTTCTGCAA	GAGCGTGGCTGCAAACTT	LG2	149332645	149332728	101
CSES6749	AAGCACCAGAAATGGGTTTG	CTATTCCTAGCCCTCCCCTG	LG2	150292082	150292146	84
CSES6759	GCAGTCAAGTTGATGGCTCA	GGCCGAAATTGCTAAACAAC	LG2	150448690	150448976	306
CSES5650	ACTGCTTTGTTGCTCGGTTT	CAAGGCTGAAGGGAAGAGTG	LG2	150491759	150491946	207
CSES1076	TGTTCAGGTGTTGCTTGAAGTT	AAAGTCGGCGTGGTCTGTAG	LG2	150495353	150495469	136
CSES0149	TGGGTAAATGGGTGTTCATGT	GCTGCACTTTCTCCCTAACC	LG2	150717896	150718159	283
CSES7620	TCCGGTGGAAAGAGACATTC	GTTGGCTGGCTCATGGTTAT	LG2	151491415	151491644	249
CSES3687	TTACATGGCGTGCATTTGTT	TTTGGACGGATAGAACAGCC	LG2	153672888	153673227	359
CSES8498	AAGATGCCAACCAGCCATAC	TCATCACCCTCCCTTCATTC	LG2	154765462	154765632	190
CSES4973	ACTTGCATGGTCCTGACTCC	GAAAAGAGTCGCCCTCACTG	LG2	154968368	154968652	304
CSES0019	CAGGAAGCACAATATCCGGT	AATCCAACTGGTGAATTGGC	LG2	155058483	155058602	139
CSES9151	TGAGTTATCCCTGTCGATCACTA	AAACCATCAGTACCGTAAGGAAA	LG2	155492180	155492275	118
CSES0835	CTGCTGAAAAAGCGGGTTAG	AGTACCAAGCTGCAATGGCT	LG2	156310420	156310564	164
CSES0579	GCAGCCTTTGCTTCTTCAAC	CCCCCATTCTCTCTCTCACA	LG2	156525235	156525830	615
CSES2353	GACTCCCCACCACTCTCAAC	CTCTCCTTCCCATCCCTTTC	LG2	157357496	157357772	296
CSES7152	CAGATCCATCCACCGGATAC	TCTTACGAACCCTCACCACC	LG2	158013335	158013514	199
CSES5103	GGTGGAAGCCTGAGTGAGTC	AAATAATAAGCCAACCCGCC	LG2	158016190	158016414	244
CSES1259	CATCATGGATGCACCATCTC	TCGATGTCGAAGGAGCTTTT	LG2	158079730	158079905	195
CSES2667	CAACCAGACTCACCGCACTA	CATGGTGTTGTTGGAGATGC	LG2	158109650	158109872	242
CSES5823	AACGAATCCGGAAGGTTTCT	GGTTGCCGACAACTATGTCA	LG2	158110759	158110968	229
CSES8434	GAGAAAGAGCAATACCTGAAGCA	GCATCAACCTCAAGCTGTCA	LG2	158150062	158150174	132
CSES8715	GAGAGGTGAGAAAGGAGGGG	GTGAGCTGAAGTTTAGGCCG	LG2	158538391	158538527	156
CSES3269	AATTCTTGGAGCATCATCGG	TGTTGCTGTCGAACTTTTGC	LG2	158543164	158543356	212
CSES8972	ATTTTGACGAATGGGTCAGC	ATTGGGGAGTGATGTGAAGG	LG2	158703468	158703565	117
CSES7494	CGGAAACAGAACCGGAATC	TGGTTTGTCTTCTGGACCGT	LG2	158813073	158813309	255
CSES9513	TCATTTCCCCAAACCAAAAA	GGCTGATGAAGATGATGATGAA	LG2	159020129	159020229	120
CSES4784	AAAGTTCGCAAAACCAATGC	AGATATTCCGGCTTTTGGCT	LG2	159149817	159150003	206
CSES2055	TCAACAGATCCAAAAACACCA	TGCAAATGTTTTGAAATGGG	LG2	159152471	159152681	231
CSES7056	CAGCTCAACTGCTGGAACAA	CCGGATGAAGAGGAAGAAAA	LG2	159537391	159537889	518
CSES8947	GCTGTACCCGATGACGAGTT	TCACATTTCCAACCCACAGA	LG2	159752568	159752805	258
CSES2903	TGACGACGGAAACAATACCA	GAAGGAGGTGAGGTCATGGA	LG2	159756360	159756537	197
CSES4991	CAAATAAGCCCATAAGGCGA	GCTCCGTTGATTATGTGCAA	LG2	159761841	159762050	229
CSES5221	CATGTACGGATCCAGAGGGT	CCCCATAAGGCGACAAAATA	LG2	159761848	159762115	287
CSES2217	AGGGTCCCAAACGGAGTAGT	CATTTGCATTTTAGCATGGC	LG2	159981956	159982169	233
CSES4938	GTCCAAGAAGAAGTGGGACG	CAAAGCAGTCCAACAAAAGAA	LG2	160149723	160149985	283
CSES9311	GCTCTGAAATCAGATCCGTTG	TCGAAAAAGAAAGGGTTTCG	LG2	160328019	160328300	302
CSES0087	TCTGTTTCAGCTCACTCCCA	CGAACCAGTTTTCGGACAAT	LG2	160397483	160397796	333
CSES8712	GGCATGGTGTCCTACAAACA	ATTGCATCACAAGAGCAACG	LG2	160426443	160426698	275
CSES1406	CATTTAGGGGTGGTGTTTGG	GCGTCCTCGACATGATTTTT	LG2	160675655	160676296	661
CSES4506	GGCTAAAATCCATAGCCATCC	AGCTGATGTTGAAGGCGAGT	LG2	160687743	160688014	292
CSES7387	CCTCTCTTCATCAATGGCGT	TGATGGGTATGGGTGTGATG	LG2	160769598	160769758	180
CSES8570	TTTGGGGATGTGAAGGTGAT	CCTTAATCCAAACACCCCCT	LG2	160918353	160918451	118
CSES2676	AGCAGCAGGAAAGAAACCAA	GATGTAAATCTTGTAGGTCTCCACTG	LG2	162453710	162453838	154
CSES8723	GAACCGCGTTCCAAACTAAA	GGTGTTTTTGTTGCCTGCTT	LG2	162681176	162681379	223
CSES3458	CCCGTGTACTTTCAACCCTC	TTTCCAAGAATGGTGGAAGC	LG2	162848594	162848788	214
CSES4439	AACATCCCTCATTTCGCAAC	CCTCCCCTTCTTCCTTTCAC	LG2	162865432	162865955	543
CSES0995	ATGTAACAGCTAATGGGGCG	CACGGTCATGATCTCGCTTA	LG2	163265846	163266072	246
CSES8357	GAATTGCTTATGGCGTCGAT	TGAGCCAAGTATGTCGTGGA	LG2	164650288	164650475	207
CSES9494	AACCACTTGGAATCAGCAGG	AACCATCACTTGACGGCG	LG2	164660737	164660904	185
CSES2213	CCAAAAGATCCTCCTCCCTC	GATCCTTCCACGATGCCTTA	LG2	164788398	164788520	142
CSES1972	AACAACAAATTCCGGAGTGG	CCCGTAGACTCGTTAACCCA	LG2	165353175	165353388	233
CSES0444	CTTTTCAGAGCCACCTTTGC	AAGCGTTTGCCGTTAGATTG	LG2	165371780	165371927	167
CSES2208	CAAGCACGAACAACTCGAAA	CCGGAGACTTTGAAGCTGAC	LG2	165596873	165596999	146
CSES7507	AACACACACACAGACACTCATCA	ACCTGCCACTCAACCAACTC	LG2	165673344	165673691	367
CSES8278	TGAGCTGGGCGAGATTTATT	TCATGTTCGGTTCAAACCCT	LG2	166709203	166709447	264
CSES8386	GGAGGTAGCACCACTGAAGC	ACCCGAACCCTTAAATGGAC	LG2	166737200	166737517	337
CSES7646	ATTAAGGACATGCTGCCAGG	CCAACCGCAAAGCAGATTAT	LG2	167073195	167073463	288
CSES7445	CTGGAACCAATATGGGGATG	GCTGTTCGCTACAATGGTCA	LG2	167223338	167223429	111
CSES6791	TTCCTTTCCTTTCGCAAGTC	ACCCCAGCTGAAGTAGCAGA	LG2	167604001	167604137	156
CSES9394	CTTGGGCTTTCAGTGATGGT	TACCAAAATCCCAAGCCAGA	LG2	168135555	168135771	236
CSES5044	CCCGATTTCTCTCTCTCGGT	ATTACAAAAGTCAACGCCGC	LG2	168262191	168262355	184
CSES9495	GTCGATTTGTTGTTGAGCCA	ACATGATCCCCCTGTTTTCA	LG2	168491941	168492017	96
CSES1734	TCCCCTGCTACTACCACCAC	CTATGAGGTTTTGGGGGTCC	LG2	169057672	169058624	972
CSES7991	GTACCAAAACGCCGGTAGG	CATCTCCCTCTCCCAACAAA	LG2	170167145	170167329	204
CSES8287	TGCAGACACCATAACCCAAA	CATCATCATCGGCTCCTTTT	LG2	170787688	170788118	450
CSES6621	TGCCATTGCTGACTCTCAAC	GTGGTGACATCTGCTGTGCT	LG2	171337303	171337505	222
CSES5916	GATTACAGAAGCGAAAGGCG	CGAAGAAGAAACAACCTCGC	LG2	171452582	171452799	237
CSES6389	CTTCTCCTCGCCTTCCTTTT	CAATCCGGAGCAATCAAAGT	LG2	171462708	171462972	284
CSES8766	TCCAATCAACAAAGTCTTCATCA	CGTAACGCTCAGGTTTGTGA	LG2	171764649	171764899	273
CSES5218	GGGTGGCGTAAGAAGCATAA	AAAGTTTGAAAGAAACATACCAAAAA	LG2	171796221	171796397	202
CSES2307	ACAACCACCTCCACCTCAAC	TCTGGGCCTACCTCTTTCCT	LG2	171926871	171927074	223
CSES8093	TTCGGCTTTGAAGGAGAAGA	TGATCAAACCCATGCCAATA	LG2	171949283	171949427	164
CSES6735	TGTTGCAGTCACTGAGGGAG	AACCGGTACTTTCACCCCAT	LG2	171949821	171949919	118
CSES3946	ACAAAGGCGTAGTAGGCGAA	CCGGTTTTGGCACTAAAAAG	LG2	172095892	172096125	253
CSES5374	GAGGAAATACTGATGGTGGAGG	CATCACATCCCTCTATAATCTCCC	LG2	172478787	172479014	251
CSES2551	GGGACACCAATGATTGATCC	CTCGATCCACCAACACACAC	LG2	173402476	173402726	270
CSES2223	CTTCCCCTGTTTCACCAAGA	TGGGAACTTAATCAAAGCCG	LG2	173407210	173407397	207
CSES4976	TCGGGAGTTCTGCTACTTCC	GCCCTTACTGGAACTATAAATCTTCA	LG2	173599823	173599934	131
CSES5126	CGTAGTTGAAGGTGATCGCA	CAAGGTGACATGGAGGGACT	LG2	173972286	173972451	185
CSES8388	TGGATCGACGAATGCAACTA	GCCCTAACACGATTGCAAAA	LG2	175339955	175340176	241
CSES1199	CACAATTGCCAGGAAGAACA	GGAACAGTTTTTGTAGGGCTTG	LG2	175458331	175458604	295
CSES8247	GCAATCACAAGAACCATCCC	TCCAACCCATCTGCAAATCT	LG2	175659265	175659518	273
CSES4683	CAGATTTACGTGCCTCAGCA	GGCTGATCGAAACTCCGTAA	LG2	176645319	176645502	203
CSES5560	ACTCAGGGTTTCAGTGGTGC	CTCACACTCCTTCGTGCAAA	LG2	176694608	176694874	286
CSES2238	CACTCCTCGATCAGGACACA	GTGAATGTTCATCGTCACCG	LG2	176938726	176938833	127
CSES7476	CACGGTGCGTGAAGAACTAA	TGGAAAATGCATCAACAGGA	LG2	177463706	177463961	275
CSES6215	CTAGGCGTTGCTTCGTCTTT	AAACCCCTGCTTCTTCCACT	LG2	178251836	178252617	801
CSES7122	GACCAAGAGCCATCACGATT	GTCATCATCGCTATTTGCCA	LG2	178864819	178864980	181
CSES1961	GCCTATGGCTATGGCAAAGT	AAATATTCATGGGGTGGCAA	LG2	178900701	178900846	165
CSES4914	TCACGGTAGGACTCGTGAAA	TCATCCTTTATTAAACAAGTACCAAAA	LG2	178944378	178944628	277
CSES4434	CTCAAAGTCGTATGCGTGGA	GAACGGTTGCATAAAGCCAT	LG2	179194163	179194663	520
CSES0688	ATGAATATGGGTGGTGGTGG	AGGAAAGCCACCTTCGAAAT	LG2	179195904	179195986	102
CSES1386	CCCAGATCCAGAAGCTGAAG	TCCGGTTAGATCGCCTAGTG	LG2	179322571	179322804	253
CSES0763	ATTGGAGATGGGTTTAGGGC	TGATGTCTGGTGAGATGTTTCC	LG2	179323455	179323561	128
CSES5745	CTCACAAGCCCTCTTAACGC	TTGAGGTTGAGGTTGAGGCT	LG2	179536841	179537160	339
CSES3195	TCCTACCTGGTTATCCAGATTTT	TTGGACAGATGAAGAGCACG	LG2	180022917	180023112	215
CSES2534	TGAGGAACCAAAAACCTCCA	AAGCCTTGTCCCAATCAGTC	LG2	180165148	180165855	727
CSES1880	GAATCATGGCCAAAGTTGCT	ACTGTATACCCCAGCAAGGC	LG2	180221724	180221921	217
CSES6844	GTTTCGCTTCTCTTGTTCGG	CACACCAACAACCACACACA	LG2	180390351	180390554	223
CSES8520	CCTTCAAGCTTCAATGCAGA	CCACACTCCCACCTACATACA	LG2	180438872	180439021	169
CSES5881	TTCCAACATTTGGGTGGATT	AGTCAGCCGAGCTATGCAAT	LG2	181185093	181185252	179
CSES3591	GGGAATGAGGATGGTTTTGA	AGCTGCCTCAATTGAACCTT	LG2	181853733	181853941	228
CSES4703	AGTGGTGGTGGAAAAACGAG	CCCCAACTGCTAACCATTTC	LG2	181857326	181857449	143
CSES0531	TCTTGCCTTCGGTTTTCACT	TGCATTCGGTGCTTTCATTA	LG2	183273469	183273729	280
CSES4192	AAGGATCAAGAGCGTCGTGT	TCAAATTCATGCTGTCGCTC	LG2	183819378	183819524	166
CSES1112	CTCACTCCCCAACACATCCT	AGCTGCTTGAATCAATTGGG	LG2	184543477	184543729	272
CSES3254	GGTTGGAACACTCGGACACT	CACTCGGACAACAGCAAAGA	LG2	185668845	185669296	471
CSES2535	TTCGTGTGCTTTCTTCATGC	GTTACCGCCAGCAAAGAAAC	LG2	186115500	186115642	162
CSES8945	AAGGGGAGTCGTGGGTTTT	CCCCGTCATCTCCTTCATTA	LG2	186174381	186174615	253
CSES7335	TGCTTTTTCCCCAATATCCA	TCGCTTAACGGAACGTAACC	LG2	186188543	186188967	444
CSES3642	TCGATCAAAACCAAAACCCT	ACTCAGTTATCGACCCCACG	LG2	187005428	187005700	292
CSES7696	AGAGTGGAGCGAGACCGATA	AGCTCAAAGTGTCAGGACGG	LG2	187576745	187576999	274
CSES5631	CAAAACCAAGATCACTGTGGG	CTTGCCTTCACCAAGAGGAG	LG2	187702444	187703236	812
CSES7782	TCAGATCATCACGGAGTTGC	ATAAGGTGGTCGGAGCATTG	LG2	187779819	187780452	653
CSES3164	GATCACAAGTCCGACAAGCA	TCCCAATATTTCCGGTGCTA	LG2	188580560	188580664	124
CSES1364	AGTGGGTTGTTGTTCTCGGA	TGTCGAATGAAAGCAACAAGA	LG2	188749320	188749431	131
CSES7462	TTGTGCATGGATGGATCTGT	TATGAGCTGCAAACCAGTGC	LG2	188983994	188984142	168
CSES5170	TTGAAGATCCTTCCTCGTGAA	GCAATTTAATGTCAGGCCGT	LG2	189033725	189033997	292
CSES3582	TCGTGGCTCGAAAGTTTGTT	AAAAAGCTCCTTGTCATACACCTT	LG2	189555409	189555656	271
CSES5997	CGAGCATAAGGATAAAGAGGAA	ATTGGCGGGAAGGAGATATT	LG2	189618726	189618877	173
CSES3611	GCTTCAGCCTTTCGTTTCTG	TTAAACTCAACCCCATCCCA	LG2	189880896	189881171	295
CSES2262	GAGAGGAGATTGGCGAACAC	GGGTCCTTCAAAAGGGATTC	LG2	190090861	190091122	281
CSES1468	GACTGAACAAAAACACCAAAGC	TCTCTCTCACCGACTCACCC	LG2	190093553	190093738	205
CSES1688	GTTGAAAACGGGCATCACTT	GCTTCTTTAGCCACTGCACC	LG2	190135859	190136084	245
CSES8188	TCATCAATGGCGGAATAACA	GGCTGTTGGTAGTTAGGGCA	LG2	191405750	191405894	164
CSES6111	GACAGGTGCAGATGCGAATA	GTGCACTAATGGTGGCATTG	LG2	191485398	191486058	680
CSES5724	GTCGGATTGGAAGGCTCATA	TTTTATCCCGTTTCCATCCA	LG2	192158850	192159432	602
CSES6627	TGCCGTTTATCAAGTGGACA	GTATCATCCTCCCCGGTTTT	LG2	192173531	192173634	123
CSES1294	CAACACAAAAACACAACCCCT	TGCTGGTGATTGTTGGAAAA	LG2	192236948	192237048	120
CSES1268	TCTCCAAACCAACCACCACT	AATCTTGATCTGGGTCGGTG	LG2	192333717	192333808	111
CSES4314	TTGGTTTAATGGATTTTGGGA	GCATAATTCGCATAAAAACGAC	LG2	192717199	192717276	98
CSES7302	TCCCTACGTCACGTTTCACA	AAATGACGCATTTCTCGTCC	LG2	192896847	192897066	239
CSES7409	TGGCAATGGTAGCACAACAT	GTGAAGCTTCTTTTCGCTGC	LG2	193351565	193352244	699
CSES0299	TGAACCCATGGGAAATTCTT	CTCACCCTGATTCCGTCACT	LG2	193508042	193508320	298
CSES5588	TCAGAGCCTTTGTTTGACGA	CTGGTGTTGACCAACTGTGG	LG2	193548589	193548819	250
CSES5013	CCTTCTTCCCGAATCACAAA	TGCTTGATTTCGCTTTTTCC	LG2	194010043	194010318	295
CSES3231	GCTTCACATTCCCGAAGAAA	GCGGTGATTCTTTCCTTCAA	LG2	194385503	194385708	225
CSES3228	AATGGGATAGGCCGAGAGAC	AGTCGGAGGTCCTCATGTTT	LG2	194385811	194385974	183
CSES2498	TTCCCATTCCATTCCATCTC	CCTTCAGTTTTGGGCGAGTA	LG2	194540812	194541060	268
CSES6888	TGCATCTCCCGCTTCTAACT	CTTGCGCATATTAGTCGGGT	LG2	194576996	194577181	205
CSES2892	CAAAACTCTTTCGGGCTGAC	TGGTGTGGTTTGATAGATGGAG	LG2	194897887	194898154	289
CSES5694	ATGCTATCGACAAGGTTGGG	CTCTCCGCTAACGTCCTCAG	LG2	195058615	195058986	391
CSES3842	GGAGCCTCATGACACACCTT	GACAACCCCTCATCACCATC	LG2	195111246	195111534	308
CSES8168	ACGGAAGGAAACCGAGAGAT	GGAAAAGGCTACAGCGACAG	LG2	196803012	196803116	124
CSES3747	ATCTCCGATACGAACAGCGT	TCCAGATCAATGGCAGAAGA	LG2	196981962	196982095	153
CSES3358	GGATTCTCACGAAATACGCC	TGCAACACAAAAAGTCCCAA	LG2	196989059	196989605	566
CSES2603	ACAATGGCGTTAACGAATCC	ACGTGATCACTCCGAAGAGC	LG2	196991597	196991714	137
CSES3071	AGGAGGGTTTTGAGCTGGTT	GAGGGAAAAACAGTGCCCTT	LG2	197071105	197071230	145
CSES6728	CCTGCAAGAAAAGCTGATCC	TTCGGGCTATTGAAGCCTTA	LG2	197073172	197073671	519
CSES4473	CGATTCCACCATCAGATCCT	TAATAATCCCAAAAGCCCCC	LG2	197674253	197674483	250
CSES3645	GAAGATGAACCGGTCGAAAA	CTGCAAGGATAATGCAGCAA	LG2	197884358	197884590	252
CSES5867	AGTGCGTGGCTAGCAGATTT	TTGCTGTGATTCGACTTTGC	LG2	198097652	198097778	146
CSES1716	CTTGCTGTGCATTATGTGGG	GGACCATGAGAGGCAACAAT	LG2	198187099	198187295	216
CSES3844	CGTATTCCGCGAAACAAACT	ACCTCCTGTCACACCTCCAC	LG2	198191726	198191986	280
CSES8380	TAGGCTGATCCCTGAACCAC	GGTACGAGCAGCTTCTTTGG	LG2	198352007	198352213	226
CSES0371	GACTCTTCCTCCGCAGACAC	CAGCAAAGAAAGAATTGGCA	LG2	198583337	198583603	286
CSES7168	TCTTTTGGCAATTCTGTCCC	TGTGACGATGAGCTTTCCAG	LG2	198708795	198709427	652
CSES4530	ACCAACGAACAACCCTCATC	TTGGTTTGGTTTGGTTTTCC	LG2	198724930	198725144	234
CSES2683	TGGTTTGTTGAAGGAGGAGG	GAAGACATCACCGACGACCT	LG2	198906042	198906163	141
CSES6376	GGGTCAATGGTGGGTGTTAG	CGTACATACCCTCTCGGTGG	LG2	198990932	198991171	259
CSES3390	TCCGACTTGATCCAAGAGATG	TTAAGTGCCTCTCCCAAACG	LG2	199187034	199187916	903
CSES8335	CAAGAGATTCCTGGTGGGAA	AGTGGTACCGTCAGATTGCC	LG2	199837570	199838295	745
CSES6187	TCTTCTTGCCACGTCATCTG	AACAGGCCCACAAAACTCAC	LG2	199949295	199949423	148
CSES1759	TCACTCCCTTCATTTCCACC	TCATCATTCAACGAACGCAT	LG2	199968866	199969049	203
CSES2155	TACGGAGCTGAAGGAGGAGA	ATCCGGAACCATCTTCAACA	LG2	200164903	200165070	187
CSES4840	ATTGCCCCTCATAACAATGC	ACAAAACCAGGAAGTGGTCG	LG2	200249953	200250166	233
CSES6098	GTTGTGGGGACAAAGGTGAT	TTCCCACCTTTATTTTCCCC	LG2	200277883	200278147	284
CSES8891	CTTTCCTAACGGCTCACTCG	GAGCGCGTAAATCGGAGATA	LG2	200308865	200309092	247
CSES8886	GCCACCTCTCGTCAATCACT	CATATGCGTCAATCCACAGC	LG2	200308923	200309167	264
CSES3853	ACCAGAAACCATCGTGGAAG	TCCTATCAACTGCCACGTCA	LG2	200500860	200500986	146
CSES4629	TGCAAGTCGTCTTGAAGGTG	TCTCTTACGGCAGACGGATT	LG2	200626627	200627039	432
CSES2396	TTGATGGATCCCAATGTCCT	CTAGCAGCACAAAGTGCAGG	LG2	200738486	200738740	274
CSES2586	AAATGAAAACCCAATGGCAC	GATGGTCGGAGTTCTTTGGA	LG2	201580658	201580738	100
CSES2622	AGACCAGGGGAAGCGTATTT	CCCGTTAACCTCATCCGAC	LG2	201831577	201831681	123
CSES3547	CTCATCGTCAAACTCCGTCA	CTCTAGGCGGTTGTTCTTCG	LG2	202415489	202415569	100
CSES7131	TGGTCAGAGCATTAAAAGCA	CATCACCCACGTTACCATTT	LG2	202637651	202637915	284
CSES3226	CGCCAAATATCACCAACAAC	ACATCCACACGCCTCTTACC	LG2	202865501	202865683	202
CSES3961	AAGGCTCCGGTCAGTCTTTT	GTCGTTCAACCGCTGTACCT	LG2	202865780	202866066	306	used
CSES5261	CCCAAACACACCCTTTCTGT	GCGTTATTTGACCCGTTGAT	LG2	203000524	203000716	212
CSES2867	GAAGAGACCAGAACCAAGCG	CAATCTCTAGCAACACCCCA	LG2	203013650	203013868	238
CSES4105	GGCACTGCTAATCAACCCAT	GGAACCAAATGCCTGAGAAA	LG2	203049465	203049686	241
CSES5883	TCATCTCCAAACACGTCCAA	AGCCTTCCCAGACCGTAAAT	LG2	203052808	203053040	252
CSES8072	GCTGGTTCATCTTTTGTCCC	CCCTTTTCCCCTTTTTCTCA	LG2	203441158	203441310	172
CSES8418	TTTTGGGGGAAGAGGAGAAT	TACGGAGACGCTTCCTTAGC	LG2	203668408	203668499	111
CSES8588	CATTTCACCCACCCGTTTAC	ACGCTATCCGCGTAAATCAC	LG2	203668473	203668675	222
CSES2961	TCAAAAACCCTTCAAACCCA	ATCTTGGCATCTTCTGGTGG	LG2	203682728	203682909	201
CSES0053	CGAGCAGAAACCAGAAGAGG	CATCAAAGTCCCACCGATCT	LG2	203707890	203708088	218
CSES1258	TTTTCTTTGGGCTTGTGCTT	CCCCAAAATGTCCATAAACG	LG2	203932804	203932932	148
CSES8004	TAACAATCGCAAAACGCAAG	GTATCCACAAACCGCAACAA	LG2	203943892	203944161	289
CSES1506	GAAGGCGGTCAGCTTGTAAC	CAAAAAGAACACGATGGCCT	LG2	204020576	204020857	301
CSES4435	CTAGCAAACGTGGAGTGGGT	CAGAGCCATCAACAAGACCA	LG2	204194605	204194813	228
CSES6083	ACACCGGATTGGAAGAACTG	GCCTCCAAAGCTATTACCCC	LG2	204332156	204332425	289
CSES7310	ACGTTACAAAACTCGGCGAC	GCGCTAAGCTAGTCAACGCT	LG2	204539351	204539592	261
CSES4793	CCTTCGCCAATTTCCTCATA	TTGGAAGGACTTTGACAGCA	LG2	204626101	204626296	215
CSES5874	AACACAACGAACGAAGGACC	AAAAAGTTTACGTCGCACCG	LG2	204934532	204934846	334
CSES3341	GAAACAACATTGCTTCCGGT	AAGAAGGACCTGATTGCGAA	LG2	205061843	205062123	300
CSES2762	TGGTTGTTTTGGTGTTAAGGTTT	CCCTCAAAAACACTAAAATGGC	LG2	206723671	206723741	93
CSES9409	CCACATTGAGCTCACACAACT	TCTTGCATGATTTGGTCGAA	LG2	206727576	206727725	170
CSES7917	AGCTCTTCATCCGTGTCGAT	GGCACCACTTGTCGATTCTT	LG2	206901336	206901649	333
CSES6158	GAAGCCATCAATGTTGCAGA	CCGACGTAAAGTAAAGGCGA	LG2	208005834	208006232	418
CSES2552	TGGAAACATTTGGGCTTGTT	TTAAATCAGCGGAGAAACCC	LG2	208234743	208234879	156
CSES0837	GGGACAGTAGTGGTCGCAAT	CTTCACCCTCCCTTACCCTC	LG2	208279724	208279993	289
CSES9374	GGGTAAGGGAGGGTGAAGAA	CACCACCCTAATCCTCCTCA	LG2	208279995	208280151	176
CSES3166	AAGGTTGTGTATGGGGTATTGG	CCTGTTACTTTCTCCATTCCCA	LG2	208361566	208361650	106
CSES3073	TTTGATTATCCAGGCTTCGC	TGTAGGTGATGGTTGCGGTA	LG2	209547648	209548031	403
CSES0989	TGAAGATTCAGATGAGGCCC	CCAGTGGCTCAACACTGCTA	LG2	211596009	211596683	694	used
CSES6099	GGCCATTTTAAGGGCATTTT	TGAAATTCACACAACCGTTCA	LG2	212035924	212036088	185
CSES5357	AAATTCTTAACCAATCTTCTTCAACTT	TGGCGACATAAGCACAGAAG	LG2	212171147	212171335	215
CSES7800	ATTTTCCAAATTTTTGGGGG	AACAAAGCAACAAGAAAAAGCA	LG2	213513589	213513867	298
CSES1160	TTGCGTAGGCATTAACAAACC	ACCGAAATTATGGTGGATGG	LG2	213609791	213609986	216
CSES1897	GTGATTGTGATGGCTGGAGA	TCCCTACCTAACCCCAAACC	LG2	213668552	213668728	196
CSES3055	TAGGCAAACGTCTCGTCCTT	TGCTGGTAAGAATGGAAGGG	LG2	213699544	213699703	179
CSES0702	GCAGCCATTTCTGTCCTCTC	TGGAAATGGAAAACCAGTGA	LG2	213965495	213965724	249
CSES3733	GAGGGTGAGGTAGCTGTTGC	TCATCTCCAGAAATGTGCCA	LG2	214348388	214348585	217
CSES3529	AGAGCAGCCACCACTTCACT	TACGGACATTCAGACGGTCA	LG2	214349939	214350176	257
CSES7589	TGGTTAGAAAATTGGCCAGG	GCGACTTCGGCTATGAATGT	LG2	214584381	214584626	265
CSES5813	ATTGGTGGATCTTGCCTCTG	TACCCCTCCAACTTGTCAGC	LG2	214612252	214612646	414
CSES6549	CACACCGTCTTCCGATACCT	TAACTCCGGCCACCAATAAG	LG2	214936695	214937306	631
CSES3320	CCCCACCATCCTTCAATATG	ATCCCATTTCACGCAATGTT	LG2	215601422	215601638	236
CSES5233	ATGACACGTGTTTGATCCGA	AAAAAGTAAAAACCAGTGGAAGC	LG2	215645531	215645601	93
CSES4467	GCAAATTGCCAAAATTCCAT	TTTGGGTTGTGTTGATGGTG	LG2	215945283	215945503	240
CSES1001	ATGCTGGAGGTGGTTTTCAG	AGGAACCTCAGACCGAGTCA	LG2	216113940	216114127	207
CSES1807	GTCCAAATCCGCTCTCTTGT	TTTTGCTTACGAGACCGCTT	LG2	216421217	216421413	216
CSES5547	CAGAATCAGCGTCCTCATCA	AGTCAACGGGACACCTCAAC	LG2	216610525	216610615	110
CSES8219	CAATTCTCACCCTCGGTTGT	GACATGACCCCACAAAATCA	LG2	216618335	216618918	603
CSES8936	TGGTGGTTCAGGCAATGATA	CGTAAGTCAACTGCAAGGCA	LG2	216696687	216696786	119
CSES8611	GGTGGGTTGTGAATTAAGCG	ATGACATCGGATCTGGAAGC	LG2	216700005	216700179	194
CSES8694	CAATTGGTTCAGGAGGAGGT	CCCCTCCACCAGATGAAGTA	LG2	216707718	216707989	291
CSES4837	GTAGGAGGGAGTTTCCAGGG	TTTAGATGCGGGTTGAGGAG	LG2	217112524	217112690	186
CSES9191	ATGAAGCTCCCCACATTTCA	TTGCCCTAGTTGTCCCAATC	LG2	217784087	217784209	142
CSES6589	CAGCCTGAGCCTGTTTTAGG	CTAATCGCTGGTGCTGATGA	LG2	218632255	218632377	142
CSES7565	TGCGATCTCTTCATTCACCA	GCTATCAAACGGAATCGCAT	LG2	219145792	219146040	268
CSES8598	AAATAAGGCGGATGATGACG	CCATCAAATTGCACTTCCCT	LG2	219273587	219273685	118
CSES0802	TCTTATGCGGTTTCTGAGCC	TCGCTTCATCATGTCGATCT	LG2	219829033	219829428	415
CSES4875	CTACCAAGCTTTGATGCGGT	TCAGGGCTGTCAAACTCTGTT	LG2	220636123	220636328	226
CSES9289	CCCACCACTGCTTTTCTTCT	CATCTCCACGGATGTTTGTG	LG2	220637448	220637538	110
CSES1737	ACACCTGTTTCCCACAGTCC	GGTCCACAAGACCGACAGAT	LG2	221087734	221088013	299
CSES7505	GGCGCCAGAGAAAGATAGTG	ACTTCCATCAGTTTGGGCAC	LG2	221320911	221321790	899
CSES3672	GCCTCTCTCTAATCCCCACC	CCACTTTCCCCACTTTCTCA	LG2	221348998	221349272	294
CSES4933	TTTTTCCTGACGAGGAATCG	CCACTAGCCGGACCAAATAA	LG2	221810602	221810802	220
CSES6245	TCCAATATCCAAGGGCTGAC	ACACCCTCAACTCCTGCATC	LG2	221880129	221880377	268
CSES2322	GGAAACAACGGCAAGAACAT	CGTACCGGAAAACCAACACT	LG2	222167606	222167775	189
CSES7051	ATCACAGCGGCTGAAGTTCT	TGCTCGCATAGCTGAAGATG	LG2	222171973	222172361	408
CSES3869	GAACCTACTGCTGCACCTCC	AGCAGAAGGACCAGGAGACA	LG2	222379765	222379949	204
CSES1066	AAGCGTCCGTGTTCCATAAC	AAACCACCAACCACTCCAAC	LG2	222477902	222478045	163
CSES8562	TTTGTGGGCTGTTTTGAGGT	CAACCATCTTTCACCACCCT	LG2	222518130	222518257	147
CSES8234	CCAAAGGTCAATGCAAAAGG	TTAGGCAATGGTGGCTTACC	LG2	222522501	222522600	119
CSES6261	GGCAAAAGCTATGTTTGGGA	TTTTGGTTTTCTGTTTCTCGTG	LG2	222699569	222699811	262
CSES3629	TATTGTAGATGCGCCCAATG	TGCCCACCTGATCGATTACT	LG2	222851172	222851320	168
CSES9102	TCCAATTCATCGTCTCCTCC	TCTGAGCCAGGGTTTCTTGT	LG2	222859490	222859641	171
CSES2006	ACCACCACCATCACCAGATT	CTGCGATTTTCTTAGCAGGC	LG2	223055128	223055338	230
CSES8787	TTTCGGTTTCTTCTTCACCG	CTGTTTAGGCTTTTGAGGCG	LG2	223055919	223056120	221
CSES5831	TCTGCGAGTCAATGAAAACG	AAGGTTGAACCCCTTCTCGT	LG2	223058043	223058167	144
CSES5626	TGTTGGTTTTGACAACGGAA	CCCATCCTCGTTCCTTCATA	LG2	223247012	223247399	407
CSES2362	TCACCTTCATCACCACCTGA	ACTCCGGGCCAATAATCTCT	LG2	223357649	223357984	355
CSES0375	AAAACCAACCCACCCTTTTT	TGGGTGGTAAGGTAAGGTGG	LG2	223418361	223418600	259
CSES7210	TTGTTGCAAGTAGCACCGAC	ATCCCCAATTCACACACCAT	LG2	223622158	223622404	266
CSES0031	TCACAACATCTAAGCACAACAAA	TGCGGTCATTGCTATGTGAT	LG2	224146756	224146980	247
CSES9111	CCTACCCTACTGCAAACCCA	ATTTCCTGCTTCATCAACCG	LG2	226469249	226469473	244
CSES9157	TTTCTGTAACCGCCAAAACC	ATGCGGAAAAGGTGTCAAAC	LG2	227053005	227053841	856
CSES6864	ACGAGGGCAGAGCTATTGAA	CGTTTTTCTCACTCCCCAAA	LG2	227232514	227232752	258
CSES3160	GCTGCAAACACAAAGACGAA	GCTAACGCTTTACGCCAGTC	LG2	227283715	227283901	206
CSES7891	GTCGCATTTTTCGTGGTTCT	CGCTTCCATACAGCCTCTTC	LG2	227451145	227451394	269
CSES3648	CAAGTCAGGAGCTTGAAGGG	CAGAGGATTCAGGATGGGAA	LG2	227474202	227474410	228
CSES7244	CCAAACTGTCCACCAAAACC	GCCGAGTAGCATCTTCAAGG	LG2	228346353	228346605	272
CSES0609	CCTGGAATTTGGAAAGACGA	GAGGAAAGAAGCAGCAATCG	LG2	228504199	228504283	104
CSES0107	ATGGCTGGATGAACATTGTG	ATTGTCCGTCATGCAACAAA	LG2	228517948	228518202	274
CSES2738	ATCGATCCGGAAACAAACAG	AGCCCGATGGCTACTAAGGT	LG2	228720130	228720295	185
CSES6490	AAATGCCTGTTGGTTTGAGG	AGTGCATTGCAGTCATTTCG	LG2	229015716	229015918	222
CSES9583	GGATGGTGGTGGTCTTATGG	CCATCATCAAAACCTTCTTCAA	LG2	229287597	229287678	103
CSES8359	AATTAGGAGCATGGCTGTGG	ATGGGTGCAGTTGTGATGAA	LG2	229637421	229637538	137
CSES6820	CTTGAAATAGAACGCGGCTC	GAATCAGCTCCAGCTCCAAC	LG2	230123113	230123363	270
CSES8852	GGAAGCTGTTGCCAGAAAAG	TTCCTTATCATTTATCAGTCCCA	LG2	231102898	231103162	287
CSES1745	TCAATGGCAAAGATTGCTGA	GGTGACACAGTAAGCAGACGAG	LG2	231170918	231171169	273
CSES5319	GCTGCTCCAAGGAATAAGGA	GTGGGCACAAGTACCCAGTT	LG2	231196008	231196380	392
CSES8881	CGCACAATGCTCTTAAACGA	AATTGACTTATTCAAACCATTTAATCT	LG2	231433728	231433982	281
CSES4948	ACTGGTCAGCGACTCCACTT	TTAGCATCCCAAACACCTCC	LG2	231640375	231640640	285
CSES9048	GCTGACGGATTCTTCTCGAC	TAAAAGGCATTGCACCATCA	LG2	232075013	232075991	998
CSES3222	ATCTCCCAACCAAACCCTCT	TGTGGGTGGGAGTAGAGCTT	LG2	232165957	232166110	173
CSES3066	CGTCTTCTAAGCCAGCCAAG	TCGCCTTATCGAACAAAACC	LG2	233423725	233424597	892
CSES4873	ACAAAGATGCCTCCAACACC	GGAGCTCCACAGCATAGGTC	LG2	233497055	233497708	673
CSES2260	TCGCTCCTCTGTGGTTTCTT	AATGGGGTTGATTGTTGGAA	LG2	233500713	233501238	545
CSES0565	TTGGTGTTCTTGCTGTCACC	ACCCACACTCCTCCTTCCTT	LG2	233761235	233761421	206
CSES2512	GCGTCGTCAAACCCTATCAT	GTCAGCAGCTTCCCATGAAT	LG2	233806362	233806522	180
CSES3886	TCACCTGCACTAGCCTTCCT	GAATATCCAGCCATCGGAAA	LG2	233902921	233903200	299
CSES3671	CATCAACAAATGTCAACGGC	CACAAAACGTCATCCCACAC	LG2	233999005	233999232	247
CSES7770	AAAGATGGCGGCATTACTTG	CGATTGCAGCCCATTTTAGT	LG2	234246408	234246560	172
CSES4561	TGTCAAGAACCCAATCAGAAAA	CTCAATCCCCATCACAAACC	LG2	234542652	234542925	295
CSES0746	CACGGTTGCAGGTAGCAATA	CCGACGTCATTTCACCACTA	LG2	234783222	234783342	140
CSES2169	AACCTCATTCAATGCCTCGT	GTGGAGAACTTCGGTGGAAA	LG2	234963613	234963841	248
CSES3274	ACCTTGAACTTGCTGCTGCT	CTTTTCGTGGCCAAAATCAT	LG2	235102880	235103733	873
CSES4372	TCGATTCTGAGGTGAATCGTT	CCTTTCACAAACTCTCCCCA	LG2	235174319	235174443	145
CSES7835	ACCAAAATATTGGGCCATGA	GTTGCAGGGGTAAACTGGAA	LG2	235376304	235376378	94
CSES6502	TCCCTTCACTCCAACCTTTG	AGAAGACGAATCAGCCGAAA	LG2	235799415	235799631	236
CSES6186	TCATTGCTCGCTTTGATGAG	GTCCGTGACGAAGACGAAGT	LG2	236339470	236339595	145
CSES6739	AGCGGATGGTGTATTTTTCG	AAGAACCTCACGGTCACCAC	LG2	236407271	236407519	268
CSES4897	CCTCGTTTGTCCCAGATCAT	TCTGTTCCCCATGTCCATCT	LG2	236896236	236896467	251
CSES6339	AATTTAGGCCCGTCTTCGTT	GGCCACTAAGCAGGAGTCTG	LG2	236897914	236898742	848
CSES3398	ATGATGGTAAATTCGGTGGC	CGAATCGGTTTAGTGGGAGA	LG2	237083853	237083975	142
CSES8702	TCCCCAATACTCGACTGGAA	TCCGCTTTAATACCACTCCG	LG2	237404939	237405157	238
CSES2954	CACATTGGTCCAGTCGTTTG	CGCCCGTTGTAATCAAGTTT	LG2	237789771	237790031	280
CSES5032	AATTTGTCCGTGTGTTTCAGC	ATGTTCGATTTTGGCTTTGC	LG2	238031825	238032047	243
CSES1819	AAAACGCCCAGCATCATATC	CTAGATCAGGTGGCGGTGAT	LG2	238190482	238190743	281
CSES4768	GTGGCATTTCATCAAACACG	AATGTTGGATTCCGCAAGAC	LG2	238415122	238415248	146
CSES6861	TGCTCCAAAAATCTTGCTCA	TCAAAGCAACCATCAAACCA	LG2	238495787	238496049	282
CSES1242	TAAAACACGGGAGCTAACGG	TACGCACCAACATTACCCAC	LG2	239209359	239209604	265
CSES7925	ACGTTTTTGGGGTTAGGGAG	ACCTTCACCCCCAATTATCC	LG2	239338786	239339055	289
CSES7086	CAACAGTTTGCACAGGTGGT	TTATGTGCAGTGTCCGCTGT	LG2	239452775	239453056	301
CSES9295	AGAGGCGTTTGGCAAAGTAA	GGGAGTTGTGCTGTGTTGTG	LG2	240023152	240023984	852
CSES9385	CCCACACCCTAAAACCCTCT	GAGGCGTTTGGCAAAGTAAC	LG2	240023153	240023944	811	used
CSES6198	TCCCATATTCCAAGAGGCAG	TGGATCGGATTTGAAGAAGG	LG2	240072418	240073146	748
CSES8227	TTCACTTGATCGGATGCGTA	CCGCAAACAAACAACTCTATCA	LG2	240777987	240778253	288
CSES6895	CACACCACCTTGCTGACCTA	TCCACGGGGAATAACGATAG	LG2	242473708	242473858	170
CSES0871	CGGTTTGAATCCTGACTGCT	GGGAAGCAAAAGAATGTGGA	LG2	242483066	242483329	283
CSES2003	GCCAATAATGGGTTGTTTGG	GAAGGCCAAGACCCCTTAAC	LG2	243036350	243036455	125
CSES4003	CTCCATCCCTCTTTTCCACA	TTGGATTTGATTTGGCCTTC	LG2	243350086	243350218	152
CSES5669	CAGGTGCAGTCAAAGCGTTA	GCCCCAAATCAACGTTCTAA	LG2	243368162	243368428	286
CSES1954	TTACCCACCAAACAAGGTGC	CAAACTTGGAAAGAGCCTGC	LG2	243431512	243432173	681
CSES3679	CAAAGTCAGACGGGTCCATT	ACGAGGAGCAGAATGCTTGT	LG2	243436522	243436643	141
CSES9395	TGTTGTGGAATTTGCGAAAG	GCCTCTGCCAAGAACTTCAC	LG2	243458622	243458823	221
CSES2097	GCAACTTGAAGTGGTGTCCA	CCTTTTTGCCGTCCATTAAA	LG2	243579222	243579551	349
CSES2335	CCTCACACCACTATCGTCCA	GTAACACCACGACGAAGGCT	LG2	243633828	243634077	269
CSES4491	ATTGGGAGAAGCAGAGCAGA	TTGCTTTATCTTTTTCGTCATCA	LG2	243751430	243751876	469
CSES0741	CCACCACCGGATAACAAACT	CGCTGGTTGTTGGAGTGATA	LG2	243852791	243852913	142
CSES3419	TGGCTTTCATGGCTTCTTCT	TGATGCCATGAGTTTGAACC	LG2	244010260	244010436	196
CSES8351	CGTGCCCTAAAATCATCGTT	CCGCCAGTACTTTTGTCGAT	LG2	244708146	244708421	295
CSES8900	TTACCTTCCACCGTCCAAAG	CCTTCTTGGTCTGGATGTCG	LG2	244756131	244756351	240
CSES5302	TGCACAACTGTCCTTGCATT	GGGCAAAATGGCTCAGATTA	LG2	244899109	244899280	191
CSES7765	TAGCCGTAAACTCCTGACGC	TTCAATTCATTCATTCCCCC	LG2	245009199	245009412	233
CSES8203	AAGCCGACGTTTCCACTATG	TCTTGGACCAAACAAACTCAA	LG2	245102766	245102932	186
CSES8032	GCTCCTGAGTATTTGGACCG	GATGCGTGGGCTACTTCAAT	LG2	245195160	245195301	161
CSES4219	GGAAGAGATATGTGGGCGAA	GGAACTTCATTATGCGACCAA	LG2	245653923	245654117	214
CSES5048	TCATCAAAGTTGCAGCAAAAA	CACAAACGCAACCATGATCT	LG2	245928944	245929186	263
CSES0576	AGATCGGGTGAGCTTCAAGA	CTTTGCGTGTTCTTTAGGGC	LG2	247077987	247078301	334	used
CSES7195	GTCAAGTCCTTCACCATCCG	TGCCCTTTTATCATCTTCCG	LG2	247087325	247087604	299
CSES8971	TGTGGTAGTTTCGATCGTGG	AAGACCTCACACTCAGCCGT	LG2	247362375	247362653	298
CSES2090	TTCTTGGAATCCAGTTTGGC	CTAGCGCCTCAGATGAAAGG	LG2	248097115	248097396	301
CSES3240	CAATCTCTCTCACGCGTTCA	GGGAGTATAATCGGTGGAAAA	LG2	248141866	248141990	144
CSES7795	GGTCGTCAAAGACGTCGAAT	CTCCTTCCACAAACAACGGT	LG2	248472622	248472892	290
CSES2244	TGTCATCTGACCAATGCTTACC	GCCACATTTTAAGCTCTCGAA	LG2	248498869	248499068	220
CSES2045	GCTCGCACTATCGAAACCTC	ATTTACCTGGGGCGTTACCT	LG2	249549769	249550686	937
CSES0438	ACATCCAAACCCATTTTCCA	CCTGGACTCCCAAACAAAGA	LG2	249798615	249798894	299
CSES1057	CTGCTCGTGGAGATAGAGGG	CCTCCTCCTCCTCATAACCC	LG2	250156744	250157009	285
CSES6275	TGTTGGTGATCGTCATCGTT	AGTGTGAGCGACCCAAATTC	LG2	250755760	250756081	341
CSES1823	ACACAAGTCCGGTCAACTCC	TGGTTGTAATGGTGAGGGGT	LG2	250862516	250862705	209
CSES5954	CGACAGGGTGTTTTTGGACT	TGACTCATGAGACGAGCCAC	LG2	251027002	251027278	296
CSES6857	GACTGATGAGAGGAGCCACC	CATGGTTTCTTCGCCTTGTT	LG2	251442273	251442481	228
CSES2706	TCTTCCCAACCATGGCTACT	TTTTTGGGTGTGTGATGGAA	LG2	251952205	251952328	143
CSES3678	GGAAGTTAAGGATGTGCCGA	AAAGCAACACCACCAACACA	LG2	252786024	252786165	161
CSES1173	TTCAAGGAGAAGGGCAGCTA	AAATATGGCAGACACCCAGC	LG2	254413392	254413648	276
CSES8356	TGAGGACTCAAGGTGGTTCC	AGGACTGGAATTGAACTTGAAA	LG2	255382258	255382516	278
CSES8172	GCTTAACATAATCCACCGGC	CCGTCGCAGTATTCGTGTAA	LG2	255984616	255984840	244
CSES9006	TCCCCCAATTCTACAACACC	AGTGATGAGCTGAGCGATGA	LG2	256091596	256091690	114
CSES8773	TGGATCACCACTCCATCAAA	ACAATCAGCTGCAAAATCCC	LG2	256202904	256203593	709
CSES5211	ATAGCCAGCGCAGATCCTAA	CGCGGGTAGTATCCCTACAA	LG2	256206725	256207028	323
CSES6460	GGGTATAACCGGGCATTTCT	TCCACCTTGTCATCATCCAA	LG2	256388026	256388286	280
CSES9440	ACAAGAGCTTCTGCGACGAC	AATCTCCGATGGCAGAAAAA	LG2	256448378	256448465	107
CSES4347	CCCTTAATCTATCCACAGAATCG	TGATGGTTGACTTTAATTGGTCA	LG2	256451240	256451337	120
CSES8071	CCGGTTAGACGATTGGTGAT	TGGTCATATCACGTCTCCGA	LG2	256474405	256474549	164
CSES4095	GACGAGAGGATTGAAGGCAG	TCAACCTCGTACAACAACTTCC	LG2	256732216	256733186	990
CSES7665	CTTCCCAAGACCAGGAATCA	GAAATCCCTGTAGTTCGCCA	LG2	256759541	256759672	151
CSES7861	AACGAAACCCTAACACCACC	CTGCGAATTAACGTCCCAAT	LG2	256919428	256919642	234
CSES9566	TGATTTTCACAAAGTTTGCCTC	AAAGAGAAGCAAAGCATGACTC	LG2	257006882	257006952	92
CSES8096	TGCTTTGACAGTTTTGGCAG	TTCCTCGTCGGTTTTGTACC	LG2	257083310	257083568	278
CSES3030	CGTTCAAGACAGATGAGGCA	AACCACCATCAGATTCCGAC	LG2	257924164	257924337	193
CSES3200	AGAGGGTAAGTGGGCGATTT	TTGTTCTTCTTCCCCACACA	LG2	258438163	258438233	90
CSES2685	TGCATTTGCATTTGAAGTGG	CACGGTGTTAAGGAAGAGGG	LG2	258595858	258595966	128
CSES4633	GCCAACCCAACCAACTTCTA	TGGTGGATGAAGGGTCTTCT	LG2	258954132	258954262	150
CSES2211	ATCACCGGTGTAAAGAACGC	TCCAAAACCAAATCCAAAGC	LG2	259121763	259121884	141
CSES6601	AAAAGCCTAACGAGTGCGAA	GCCTTCATCGTACTTCTCGC	LG2	260142993	260143236	263
CSES0712	TCACAAAACCCAAACACCAA	TTTAGCTTTGGCAGATGGCT	LG2	260207519	260207689	190
CSES2221	TCTTGACCTCCCAATCGTTC	CCCTAGCTTTCCTGATGCTG	LG2	260489436	260489704	288
CSES6726	ACTGAGTGATCAATTCCGGC	CGTTGGATTAGTGCCTCCAT	LG2	260553596	260553775	199
CSES2702	TTTCACACAGTTGCAGGTCC	GAAGAAGAGGATCTGTGCCG	LG2	260612017	260612124	127
CSES3135	TGTCAACCGAGGCAACATAA	ATTTACGCGTTTTTCGCAAC	LG2	260696262	260696448	206
CSES2268	CAAACCAAACCATGAACACG	TCAGCTCAGTTGGTGGATCA	LG2	260698453	260698770	337	used
CSES5029	AAACCACAGCCACAGATTCC	CAAACTTGTTGCAACTCGGA	LG2	260925136	260925410	294
CSES8523	GATTTCGGCAGGTGGAGATA	ACCGTAAACCACCACACCAT	LG2	261394508	261394690	202
CSES4171	AATTCGAAGATCACATGGCA	GCTTCAGATGTTTTCACGCA	LG2	261574219	261575030	831
CSES0687	TCCGTTGATTTTAGTGTCATCA	GTGGAGGATTTCTCCGATCA	LG2	261852389	261852556	189
CSES9332	ACCCTCAAACCAAACCATGA	CAAGTTTGATGGTGTTGCCA	LG2	261944266	261944341	95
CSES7458	TAAATCATGGGGAGACTCGG	GCCGAATTTAGCTTCCCTCT	LG2	261981093	261981305	232
CSES9037	CTTTGGTGTTTGTGATAATAAGGA	CAAACCAAGTCAAAAGCCGT	LG2	262017593	262017838	269
CSES6107	AGATCGGCATCACCATTTTC	GTGGCAGATGAAATGCAGAA	LG2	262090173	262090430	277
CSES2793	CTCCACCACCTTCCTACCAA	GCACAGACAACGACATGGAC	LG2	262340606	262340772	186
CSES0246	ATGATGCGATTAGGACGAGG	CGCCTGGATTTTCCCTTATC	LG2	262525216	262525404	208	used
CSES7520	CTCAACATCACGTCCCTGTG	TTTTCAATCCGCTAATTGGG	LG2	262748344	262748520	196
CSES5199	GGATGGTTGGCTGTTTTCAG	GAGCGTTTTGTTGAACCCAT	LG2	262862296	262862626	350	used
CSES2101	TTCCAATCTCTTGGGGACAC	TTCACCCCTGACGGTTCTAC	LG2	262967485	262967707	242
CSES6635	GGAAGGATTTTGGAACCCAT	ACCATCAGCAACCCTTGAAC	LG2	262997732	262997934	222
CSES7792	AATTTGGGAATGCACCATGT	GGCCAAGTGGATCTTGTTGT	LG2	263136393	263136554	181
CSES7622	ACCATACCCAATGGCAGTGT	TTTCGGCATTCTATCCAACC	LG2	263278164	263278394	250
CSES2976	TGCCCATGTATGATGGTCAC	TACACAACAGTTTGGGCGAA	LG2	263349390	263349655	285
CSES1396	CCACCACACGATAACCTCCT	TCGAAAAGCTCCTTCAGCTC	LG2	263855093	263855245	172
CSES1226	TGAGCTTGGTGAACTCAACG	AAAGATCTTGGTGTCGTGGG	LG2	264269684	264269943	279
CSES6983	AGTGAAGATGATGGGTTGCC	GACCCTCCCATCACCCTAGT	LG2	264304060	264304222	182
CSES2044	ACACAGCAATCCATGACACG	CGCAGCCGCATAGTTGTAGT	LG2	264345632	264345815	203
CSES0815	CCCATTTGGGTTTTAGGGTT	TCGGATCCTCCAGCAAATAC	LG2	264761593	264761820	247
CSES6750	GTGAGCTCCCTTTGCTTCAC	TGAGCTCGCCCAATAGTTCT	LG2	264846533	264846800	287
CSES0251	TCAGCATCAACAGAAGCACC	GCTGCAACTTGAAATCACCA	LG2	266880429	266880491	82
CSES5139	GCGTCTCCAGCAAACTAACC	CGTTTGAAGCTGGGAATTGT	LG2	267478603	267478859	276
CSES4779	AGAGGTATGGGTGGCTTGTG	CCTTGATTGTGATGGGGAGT	LG2	268098043	268098545	522
CSES2325	CCAGGTGGTTTTTCGACAGT	TGGTCCTCCTACTCCCACAC	LG2	268538546	268538718	192
CSES9042	GCTCAAGTCTCTTTTTGGCG	GACTGTATCTTTACCGCCGC	LG2	268989770	268990014	264
CSES6375	AGTATTCCGCCACAAACGTC	CAACGACAACAGGTTCTCCA	LG2	269893279	269893568	309
CSES8894	TATCAACAATCCTTCCCCGA	AAGGCACGGATATCATCAGG	LG2	270283105	270283370	285
CSES4762	GCCATCGAGGGTGTAGGATA	AACGACGACGACAACAACAA	LG2	270394859	270395021	182
CSES7915	AAGTGGATGAACAACCAACTAGC	GCAAATGACAATCCAAGTCG	LG2	270726772	270726894	145
CSES2128	AGATGAGGCCTTTTCGGATT	AATGGCACTCGAATGGGTAG	LG2	270810147	270810234	107
CSES5720	GAAGCGCAAGTGCTAAAACC	GACCGGCTCTGACAACTAGG	LG2	271010911	271011322	431
CSES5584	ACAACACCGTTCTGACCCTC	TCTGACAGTCACCCTTGCTG	LG2	271469757	271469995	258
CSES5848	ATCCTTAACACGGCCAACTG	ACAATTCTCGTGCTTTTGCC	LG2	271621723	271622014	311
CSES1203	TTTTGGTGTTGGGGATATGG	ACTCCACCCCACACTTCACT	LG2	272072346	272072496	170
CSES9399	ATGCTTTTCCGTTGTTCCAC	CAGGTTAGAAAGTGATGATGCTG	LG2	272394617	272394830	233
CSES6023	AGAGTGCCGTGATCTTCAGG	GAAAGTACACGTGGACGGCT	LG2	272536781	272537047	286
CSES6127	TGTGCATTCCGGAAATATGA	GAGGGTGTTTTCATGGCTGT	LG2	273231367	273231615	268
CSES2002	TAGCTCAGGTGGACATGGTG	CCATGGATGGAACAGTAGCA	LG2	273264107	273264329	242
CSES8009	TTAAAGACTTGCCGAGTGGG	CTTGTTACTGCCCAACGGAT	LG2	273265497	273265836	359
CSES1953	ACCAATGCCTTCGTATCCAG	GGAGCCACCGAGTTACCATA	LG2	273274335	273274612	297
CSES0724	TTCTGAAGATGAGGATGGGG	GAGACCATCGAAGAACCCAA	LG2	273275999	273276135	156	used
CSES5827	AATGGTTGTCGAATTTGGGA	AGTTGAATCACGGGGCAATA	LG2	273555169	273555839	690
CSES3063	GGCCGTGGTTTCAATAACAG	CCTGAACTTTCGCCACTCTC	LG2	273781281	273781405	144
CSES2873	TCGGGTTCTGAACAAGCTCT	CAAGTGATGGCTGACGAAGA	LG2	273917634	273918050	436
CSES6043	CGCACAGTGGACCTTCAATA	TAGTGGCACGCTGTCTTCAC	LG2	274451521	274452142	641
CSES3424	TTGCAGCACACTCTTCATCC	TGAGAAGAAAAAGCGACGGT	LG2	274798837	274798942	125
CSES8738	TCAACTTCCTCGACGTCACC	CAGGGGAACCAAGATCACTC	LG2	274825765	274826040	295
CSES8439	TCGCCTTCAGAAACCTGATT	GTTGGAGACCATGCGTTCTT	LG2	274924037	274924841	824
CSES9538	GGACCCATTCCTGGAGATTT	GCTCATTATGAACTTGCAGGG	LG2	274970392	274970493	122
CSES4564	GCTTCCGGCTTATGTGAGTT	AACCGACGGCATATCAGAAG	LG2	275185328	275185440	132
CSES5363	AGTCAAACAAACCCACAGCC	ACTGAAGCGTAAACGGGTTG	LG2	275257371	275257473	122
CSES5301	TAAACACTCACTCCGCAGCA	GAAACCACCTCAAGTGGGAA	LG2	275341517	275341606	109
CSES0296	TGGAGGTTGTGTGGTCAAAA	TGGAGTTGTCCACGTAGCTG	LG2	275628066	275628136	90
CSES0529	ACCAACTGACCCAATTCGAG	ATGTCCGGCATTACAACCAT	LG2	275628175	275628249	94
CSES3554	TTGCATGCCACAAAGGTAAA	GAAAGGCTTGCAGAGGTGAC	LG2	276047511	276047727	236
CSES8613	CTCTATTCTCGGCATCCTGC	CAAACAAACAAATGCGTTATTCTT	LG2	276180634	276180948	334
CSES0269	GAGGAGGAGGATTAACCGGA	ATCATCATCGATGTACGGCA	LG2	276186417	276186537	140
CSES1059	GCTGATCCTCAAGGTTCTCG	AATTAAGCGACGCCATTCAC	LG2	276304920	276305137	237
CSES7047	AAGTGGCCGTGGTTATGAAG	AATATCGGGCAGGAACACTG	LG2	276389308	276389532	244
CSES5303	CTTCGTGGCTCACTTTGCTT	CCCACGAGATTAAAAGGGTG	LG2	276587579	276587787	228
CSES1070	CCAAAAAGGCCACCAAGTAA	GTCAGAGGGGCAAATTGGTA	LG2	276587885	276588031	166
CSES1382	CGGACAAGTTTACCCTTGGA	TGTCCGGTTAAGCGAGAATC	LG2	276677185	276677912	747
CSES3930	AAACTCAACAACTCCCACCG	GGAGTATGGTAGGCTTGGCA	LG2	276801467	276801628	181
CSES8628	TTTATCTGTGGCGCTTGATG	GCTGTGTCGGTGGGAGTAGT	LG2	276801621	276801799	198
CSES0415	TTGCACACTTGTTCCAGACC	ATTAGACCCACCCCAATTCC	LG2	276837957	276838177	240	used
CSES4317	TCCTCGTACCACCCAAAAAC	TTGTGTGGCACTCCATTCAT	LG2	276844839	276845703	884
CSES1789	CAATTCCTCATGGCACACTG	CTTCTGTTTTAGCAAGGGCG	LG2	276855203	276855390	207
CSES6331	GCCTTTGGTGACACAAGGTT	GTCCCATAATCCATCGGTTG	LG2	276882335	276883283	968
CSES1999	CCATTTCACCCGTCTCTCAT	ACGAATCCGACACAGAGGAC	LG2	276929927	276930159	252
CSES3220	TTCCCTCAATACCACTTCTTCTTC	CCCTTGGAATGATGAAAGGA	LG2	276930568	276930684	140
CSES1905	TGTTGGAAGGCATGAATGAA	AAGATATTGGACGGCTGGTG	LG2	276983402	276983681	299
CSES7353	ATAATCCATGCAGCACGACA	TCATCTTCATCATCCGTCCA	LG2	277033621	277033762	161
CSES1371	GCCTCCAATGACGATGAACT	ATTGTTGTTGGTTGGGGTTG	LG2	277096399	277096522	143
CSES5106	ACATGACCCATGGCAATTTT	TTTCGTCATGGGTTGGAGAT	LG2	277127894	277128053	179
CSES2575	CAGCTTCACCAACCACAGAA	TCCAGCTTGTTCTCCGTCTT	LG2	277128821	277128973	172
CSES0157	AGCAGCAGCAAGAAGAGGAG	CGCAAGGGATGTTGATAGGT	LG2	277290331	277290530	219
CSES0307	ACGTGATCATGTTGGCTCAC	TCCATCAAATTCACACGAACA	LG2	277319221	277319484	283
CSES7363	AACAAGGCGTACGGAATGAC	GGGTGTTTGGAAACAATCAT	LG2	277319936	277320122	206
CSES7175	AGACCGTGTTGCTCAGCTTT	ACCTGGCGCAATCTCTCTAA	LG2	277336980	277337107	147
CSES3548	GATTGACGACCATCCAAACC	ATCGCCACTTAGATCGATGG	LG2	277465250	277465597	367
CSES2777	ATTCCGACCACGACCACTAC	TGAGAGTCCTCCAATTTGACAG	LG2	277465737	277465814	97
CSES3763	TGAAGGGGATGGAGAGAATG	CTGACCCTTTTAGGGCCTTC	LG2	277474355	277474628	293
CSES8410	AGCAGAGGAGGGAGTGATGA	CAGTTCCTCTCCCCAAAACA	LG2	277490515	277490759	264
CSES3737	TGATTGATTCCTCCTCGTCC	TACAAACCCCACTCCCTTTG	LG2	277494696	277494868	192
CSES7224	TGAATAATTAAGGCAGGCGG	TTTGGGAGATGGAGAAGGTG	LG2	277539294	277539564	290
CSES7268	ACGAAGATCACGAGCATGAA	CCAAAACCAACCATCCAAAT	LG3	52404	52644	260
CSES7533	TGTCGCACCATGTTTACGAT	GAGAAGCTTTGACCCTGACG	LG3	1131592	1131755	183
CSES5645	GAGGCACTGCAATCTCTTCC	GGTCTCCACAAAGCACCAAT	LG3	1136276	1136749	493
CSES0808	AGTGGTGGTGTTGGCTAAGG	CACATCTTGAAACCCGACCT	LG3	1194005	1194118	133
CSES4066	CGTCATGAATCTCAAAAGGGA	GCTGTATGATGGCTTGGGTT	LG3	2343936	2344101	186
CSES2439	GACTGGATTGCTTGTTGGGT	AATTTAGGCGCGAATGAGAA	LG3	2383216	2383651	455
CSES2915	AGGAGGGCTAGTAGGCGAAG	GCCGGTTATGAATACCACCA	LG3	2762260	2762971	731
CSES2034	CCTGAACCTGTTCCACCAGT	CGGGGGTATTTGAGAGTTGA	LG3	2805465	2806406	961
CSES0716	ACAACACCACCCCAATTTGT	AAGGTCAACAGCTTCCTCCA	LG3	2886531	2886741	230
CSES6998	CGCGTATCGGTATGACTCCT	GGTTTCAGGTGCCTGATGTT	LG3	3058376	3058654	298
CSES8807	ACTTCCACCTCCAGCACAAC	TTCCCACCAACTTGTTCCTC	LG3	3109554	3109827	293
CSES0749	CAGCAACAACGTAGGTCCAA	CCACCAACTTGTTCCTCCTC	LG3	3109557	3109686	149
CSES7009	CACTTGCAAAAGATGGCTGA	GTAGAGGGTTGCCGGACATA	LG3	3314351	3314536	205
CSES2894	CCATCTTCAGAAAATAGGGGG	GTCGCCATCTTTGGACTGTT	LG3	3944221	3944399	199
CSES1315	CCAAATAAGTTGCTGATCTTGAAA	ATTTGCATGTGCTTCACACC	LG3	4297364	4297624	280
CSES2652	TCACATATGAAGATGCTCCCA	GTCATCTGTGAAGCGAGCAA	LG3	4366673	4366793	141
CSES9189	GATACCCAACCCAGATTTCG	CCACCACCATCATCATCATT	LG3	5280463	5280575	132
CSES4871	CCTCACATGACCGAGGAGAT	CGGGGCTACATTCTGTTTTC	LG3	5282842	5283573	751
CSES0838	TTGCACCCTCCATTTACCTC	TCACTCCCACCACTTCTTCC	LG3	5790332	5790593	281	used
CSES0356	AAAGGTGTGGGTTTTCATGG	TGTTGGACATAATTGGCGTG	LG3	6168847	6169040	213
CSES4233	TTTCTCCGGGACTAATCGGT	CTGTCGAAATGAAGCACGAA	LG3	6273587	6273768	201
CSES7819	CGTCTTGATCAACGCTGGTA	ACACTTATCGCTGGGTTTGC	LG3	8105988	8106194	226
CSES5270	TATTCGACCCTAATGCCTGG	AATGGGCCGATTAATACTCA	LG3	8500211	8500419	228
CSES6742	ACCCCTCTTGGTTCGAGTTT	TAAGCTTTGAAGGCCTCGAC	LG3	8656157	8656369	232
CSES8690	GCTGTTTGCGAAGATGTGAA	ATAGGGTGAACCGGGTTAGG	LG3	10434664	10434923	279
CSES0978	CAACGCTTCATTCGACAGTG	ACAGCCAGCCACCTTAATTG	LG3	10594368	10594666	318
CSES6850	TCCAAAATGTCAGCAATGGA	GTTGTCGGGTGACCATCTCT	LG3	10602707	10602867	180
CSES4260	ACCCATCCTCGTCACTTGAG	GGCCTCAAGTTCATACCTCG	LG3	10852886	10853097	231
CSES4330	TCTACTCACCGACGCCTTCT	GATCTTGGCAGATTTGTCGG	LG3	11040197	11040831	654
CSES3263	TCACTCAAGCCATCATCCAA	GGTTGCTGGAATACGAAGGA	LG3	11126519	11126683	184
CSES7496	GACAAAGTGGGTGAAATGGG	GGATGACGGAGTTGAAGGAA	LG3	11171275	11171449	194
CSES5387	ATGCAAAACAACAGCAGCAG	ACTTCATTTTCCTTTGGGGC	LG3	11390209	11390299	110
CSES6545	GGTGAGAGCTGGGAAGCTAA	ATGAACCGGGAATGTTTCAA	LG3	11856303	11856558	275
CSES7030	GATCAGTCGAAATCGTCCGT	GCACAAATTCTGCAGCCATA	LG3	11960739	11960969	250
CSES4756	GGTCGGTCGTCTGTTTCTTT	CCCACCAATCACATTATCCA	LG3	12073183	12073442	279
CSES2459	CAATGCCGATAACCCATTTC	TCAGCAGATGAACCCATTTTC	LG3	13169901	13170134	254
CSES8209	TTCTGTTTTTCGGTCCGTTC	TGCTTAAGGGGAAGAGAGCA	LG3	13238168	13238332	184
CSES6896	CGTCGAAGATGACCAGGTTT	GCTGTCGATTCATTCCCATT	LG3	13299327	13299589	282
CSES0095	AAGTAACGCAGTCAACGCCT	GGGAATCATTATCCGTCGAA	LG3	13760547	13760701	174
CSES2054	TTCCTCCTTGACGAGCAAGT	TCTGTTGTGCTGCTGCTTTT	LG3	13987287	13987663	396
CSES4147	CATGCTGAATTGCTGATCCT	CCATTTGCTACATTCTCGCAT	LG3	13990133	13990383	270
CSES4186	CACAAATGTCCATCCACCAC	GCAGAAGCAGGTCCAATTCT	LG3	14002191	14002465	294
CSES0372	GACCAAGAAAAAGCGTCAGC	CTCGAGGCTTCCCATAATGA	LG3	14096758	14096965	227
CSES1701	GATCAGCAAGCAACTCCTCC	CGGTCTTGGAAGCTGAAGTC	LG3	14597242	14597466	244
CSES0199	GCCACCAACATCAACATCCT	CATGCGATTCCTCATCTGAA	LG3	14858974	14859204	250
CSES9298	GCACTACATGTCACAATCAAGAAC	CACCTCCTCCTGCTTCTGTC	LG3	15370732	15370925	213
CSES3365	ATGAGACCAGCACACCACAA	GCCAACAAAAGGACTAACGC	LG3	15732355	15732610	275
CSES4270	CGCGTTTGATTATGATGACG	CATTTTCTGCAGATTCGCAA	LG3	15925787	15926012	245
CSES7281	AGGTGACCATCCATCGAGAG	TGGATCCATTCACGACAAAA	LG3	15964870	15965049	199
CSES7714	ATTCGCCAGCTCCTTACTGA	GCTGAACTTTCTTTCTGCGG	LG3	16203567	16203762	215
CSES5541	AACCGTTGCTCAGTTTGCTT	GGACACCAGGTGAGGAAGAA	LG3	16472695	16472887	212
CSES9128	CTAGGCAACAACCAAAACCC	CAGATGGATGTGACCCAGTG	LG3	16625157	16625341	204
CSES0201	TGTTGAAGGGATGCCAGTAA	ATGGTCCGAAACCCTACCTT	LG3	16744668	16744862	214
CSES6693	AATAATCCCAACCAGACCCC	TAGACCCATGTGGGACCAGT	LG3	17050149	17050354	225
CSES7785	AGGTTGGTGTTGCCAGAATC	CAAAAGGTACACCATAATGGAGAG	LG3	17328414	17328610	220
CSES0468	TGATCCCCTTTAACAAACGC	GCATTGTTTGTTGGTTGACG	LG3	17379154	17379284	150
CSES7809	TCAGCATACATGAGTTCCCG	GCTGAAGAAAATGCTACGCC	LG3	17380951	17381792	861
CSES0507	TGGGAGTTGTAGGAACATTGG	CACAGTCCATTCGGACCTTT	LG3	17458551	17458657	126
CSES9516	TTCTGGTCACAGGGCAGAAT	TGAACGAAAACTAGAACAAGGG	LG3	17957659	17957748	111
CSES6633	ATCTGGGTTTGCAATTCACC	GATTGACCTCGAATCCGTGT	LG3	18258959	18259100	161
CSES0635	GGGCGGGATGATTAGAAAAT	GGTGGGAGACTGCTAAACCA	LG3	18830859	18831166	327
CSES1429	TGAGAGATGTAGCGCAATGG	AATTTTCGGGCTATTTGCCT	LG3	18833173	18833385	232
CSES7358	GCGCATGGAAAAAGCTCTAC	TGCAAATTTCAACCCATCAA	LG3	18947448	18947567	139
CSES7873	TCGGGTTCCTTCTCATTCAC	TGTCCCAGAGCTTGCTGTTA	LG3	19287295	19288102	827
CSES4667	GGGTTAGCAGACGAAGTTGC	ATTTCATCCACGGTGCTCTC	LG3	19445031	19445286	275
CSES1643	TCACAGAGCTGTGGAAGGTG	CTCTAAAATCAACGGCCGAG	LG3	19754983	19755199	236
CSES9510	TCCTCCTCTTGTTCATCATGG	CCCCTTCTCCCACTTTCTTC	LG3	19818525	19818635	131
CSES6892	TGGACCAGAACACTGACCAA	CTTGGGATTTCCGGAGTTTT	LG3	20151830	20152674	864
CSES8560	AAAGGCGTTGAGAAATTGGA	TTGATCCAAGTCCATCCTCC	LG3	20427443	20427881	458
CSES3556	ACAATGGGCGCTTGTTATTC	CTCCAGAGAAACACCGCTTC	LG3	20676398	20676554	176
CSES7982	CCATCTGGGTGTTTGGTTCT	GCCACGATGGAATAAGAGGA	LG3	21110111	21110284	193
CSES3186	TTAAGTTGCCACCATGGGTT	CAACAAGCTGCATTTACATTGA	LG3	22395311	22395574	283
CSES8378	AGAACAAGCTGAGCACGTCA	CACCACCTTCTTCCCACACT	LG3	22402109	22402380	291
CSES8070	GCCTCTCCCACACGAGTAAA	TTGCGATTGTGTGTGGAAGT	LG3	22604592	22604848	276
CSES5343	TGCTGATGAGCATTGGAAAG	AAACCAAAACACTGCATACAAAAA	LG3	23042444	23042657	233
CSES3523	ATCCAAGGCTTCGCTCTACA	TTTCAGGCAAAACTCCCTTG	LG3	23693004	23693251	267
CSES5941	GAGGCGTCACTGTTGGAAAT	CTAACGCATCCAAGCTCACA	LG3	24215836	24216211	395
CSES4495	AGATGCCCGTAAAAACATCG	AGCAGGTATCATGGGGTTTG	LG3	24793628	24793808	200
CSES0588	ACAGGAACTATCGCCAATCG	TTTTCCGCACACTGACTCAC	LG3	26524600	26524806	226
CSES3136	AGTGCCGCTTTCAAGATGAT	TATAACACCAACCAGCCAGG	LG3	27270516	27270608	112
CSES5732	AGTCACAAGTCGGTGTGCAG	TTGGGAGAATGGAAGGAATG	LG3	27980999	27981725	746
CSES1434	ATAACCTGACCTGAGCGCAA	TAAGGAGACCGCGTTCTTTG	LG3	32547976	32548083	127
CSES0821	CATCTTTGCATCGTCTGCAT	TCATTTCTCCACCCAACCAT	LG3	36108493	36108821	348
CSES3202	GCAGCATCAGGTAACCCATT	CGTGTACCCCAAAACTCCAT	LG3	36584804	36584975	191
CSES1824	AGGTTGTGAGCAGCCAGATT	GCAAGACGAATCTGATGTGG	LG3	40664972	40665083	131
CSES9090	CTCCGCCATATAGGGTTTCA	GTGATAGCCAAACCGAGAGC	LG3	41145761	41145862	121
CSES9569	CCATCATCACTCATTCATTCAGA	TTTGAGTGAGAGCGGAAACA	LG3	41351264	41351343	99
CSES6044	TGCACAAGTTCCTGATGAGC	AAGAATCGAGATCGGGGAAC	LG3	41355387	41356034	667
CSES6524	TGCCCTCCTGTTTTAATTGG	TCAAATTAGAAGCCATGCCC	LG3	41753184	41753444	280
CSES0634	AAACACAAAGATTCCGACCG	TCACTAACACCTCCCCGTTC	LG3	46703175	46703289	134
CSES3167	CCCAATTTTGGCTTCAATTC	CATTGGAAGCGTAGACAGCA	LG3	49411353	49411630	297
CSES2852	TAGAACCATCTCACCCACCC	ATCATCAAGCAAACCCCCTT	LG3	55249427	55249592	185
CSES5544	GTTGCAGATGGTTGTGTTGG	AATAACCGCAGCTGAAGGAA	LG3	55757482	55757580	118
CSES9193	TGAGCATTTGTTTGCAGGAT	TACAAACCCAACACCCCAAG	LG3	55861095	55861239	164
CSES3126	GCCGACCCATAACACAACTT	TTTGGATGAGGAGGAGATGG	LG3	56497836	56497966	150
CSES3834	GGGTTCGGATTGGATTTCTT	ATGGCCGACTCATTTACAGG	LG3	57456592	57456807	235
CSES1230	CCACCGTAATCCTCCTGTTG	GGGTTTTGATTGGGGTTCTT	LG3	58337695	58337811	136
CSES3260	AAGAGACTTGTTGCCGGAGA	AAACGCATCCCAACAGAAAC	LG3	58448131	58448955	844
CSES3841	AACCATTTCCTTCACCCCTC	TTTCGAACTTTGCAGTCGTG	LG3	58466140	58466305	185
CSES7930	GTAGCCGCCATCTCATCTTC	CATTAGCCATCCATCCTTCG	LG3	59243453	59243644	211
CSES4591	ACACGAGCCCTGTAGCATTC	CCACCTCGTCCACTGTTTTT	LG3	59763063	59763485	442
CSES2071	TCGTATCCCCAAACGGATTA	TCAGTCCCAGTCCCTTTCAC	LG3	59895887	59896027	160
CSES4937	CAAAAAGAGCGTCGAAAGGA	TTGCAATAATCAAGGGGGAG	LG3	61113274	61113490	236
CSES9478	GCTCTATTTGGTAGCAGGTTCAA	TAGCTGGCGCTTGATCATAA	LG3	61117910	61118018	128
CSES2089	TGCTCCTAATACCAATCCGC	GTGACAGCAGGATGTGTTGC	LG3	62108427	62109026	619
CSES5182	AACCATCTCTTTCCCAGCAT	ACCCACCATTTACAACCCAA	LG3	64779342	64779684	362
CSES6963	CATCCAGATCTGCAGTCCAA	GGCGCACCATAAACTCTAGC	LG3	64943112	64943547	455
CSES6604	TAATGTCCCATCCCATGCTT	GGGACACATTGAGGAGGAGA	LG3	65352756	65352941	205
CSES6899	TGGTTTCTCACCTCCACCAC	TCACGTCATTAGGGCATTTTC	LG3	65359133	65359350	237
CSES1454	GCTACAGAAAGGACCGCACT	CTAACGATACGCGACGACAA	LG3	66077637	66077779	162
CSES7288	AGGGGAGTAAGGCGTCATTT	AAAGTTTTTGCCGGAAGGTT	LG3	66519439	66519565	146
CSES0176	TCAACTGTCTTGCCAGCATC	GCTTTCGTTCTTCAAGTGCC	LG3	67296579	67296924	365
CSES8194	TGGGAAAGAGGTCAATTGTTG	CGGTTTTGGATTCGACTTGT	LG3	67784672	67784753	101
CSES7039	GGATCCATGACGCGTATTCT	AGTAAGCGCATTTTTAGGCG	LG3	68762556	68762750	214
CSES0040	TTTGTAATCTTCATATTTGACCTTTTT	TGATAATCCATGCCCTCAAA	LG3	69495016	69495118	122
CSES8721	CAAAAGACAATGGCAGCAAA	CAGCCTGCTTCCTATCATCC	LG3	69636953	69637159	226
CSES9283	CACCTCCCACCATCACTTCT	TGCTTTCTACGCGTTTTCCT	LG3	70725566	70725722	176
CSES3975	ACCTGAACCACTTCGCTCAT	CGACCTAAGGTTCAGGCGTA	LG3	71619804	71619909	125
CSES4780	CCAGTTGAAAAACTCCGCAT	CTTCACTGGAGCCTTTTTCG	LG3	71783783	71783995	232
CSES5552	AACGCGGTTGTTGAGTTAGG	ATACAAGCCGGATGATACGC	LG3	74209667	74209927	280
CSES4051	TCTCAATGCGACCAAAGTGA	TTGTTGATCAGCGTCACTCC	LG3	74272458	74272537	99
CSES3405	GCCAGAAGCAAAAGGTTCAG	ATGACTGCAACGCCTAGGTT	LG3	75525557	75525780	243
CSES4460	TGGAGATGATCCCCTGAAAG	AAGAGGGATATCCGGAAGGA	LG3	76651307	76651664	377
CSES4107	CGGTTTTAACAACCACCGTT	ACCGTGATTTTGGGTAGCAG	LG3	76769383	76769525	162
CSES4549	TAGCCAACCAGGTTCCTTTG	GGCTCAGATATGCCATGGTT	LG3	78741021	78741283	282
CSES6631	CGGATTATGGTGAGGAGCAT	CAAAGTCATGGCTTCCCAGT	LG3	78746707	78746966	279
CSES8631	TTCCAGGCAGTCATGGTACA	CTTGGCTTCCCATCAAACAT	LG3	78759883	78760063	200
CSES6613	GAGCATGTAGGCCACCAAGT	CCACAGTGGCAACAATCATC	LG3	79421671	79421924	273
CSES9292	TCGATGTCCTTACCCTCCTG	TCTTCCGAACTTCCATCCTT	LG3	80226502	80226682	200
CSES5019	GTTGAGCTTATTTTGCCCCA	CTCAGTCAGGCATTTCATCG	LG3	80809831	80810079	268
CSES0046	CCGATCTGTTCATCTTCCGT	ATCCCGTCTCTCATCTCCCT	LG3	81280125	81280746	641
CSES1671	GATACCGAACCACCACTGCT	CCTTCATCATGGAAACCACC	LG3	81547609	81547765	176
CSES0777	ATGTGTACCGACAGTGGCAA	TTAAACTGAAACCCAACGGC	LG3	83317949	83318150	221
CSES7459	TGAAGCCGAAATTGGTTAGC	ACCAAACCCAAAAGCAGAGA	LG3	87773553	87773847	314
CSES8649	GAATGTCCCAAGCCACCTAA	TGTTTTTGCAAGGTGTCATCA	LG3	90716519	90716728	229
CSES2774	TTGATTACTATTTAGCCGTTCAAAAA	CCCAATTTGAATTCTAAGGCA	LG3	90873852	90873960	129
CSES4274	GGGGAAAAGGAAGAAACAAAA	CGATGGCATTCTCGTAGACA	LG3	90877541	90877805	284
CSES5799	ACTCGCGTTTGAGCACTTTT	TACACTTAAACCCGCTTCCG	LG3	91986183	91986399	236
CSES2634	ACAACCACAATGGGGAGGTA	ACCCCAACATCATCAGGGTA	LG3	95916037	95916308	291
CSES2072	TCCCCGAATCTCATTCTCAC	TAACCATTTCCACTGCCACA	LG3	96119989	96120266	297
CSES2707	TGATGATAATCCTGATAACTGATAGTG	TCATCATTCATCCAAGCCAA	LG3	96272132	96272271	166
CSES2377	CGAGATAAGGTTTCGGGTGA	CCCCCAGGTTCCAATATTCT	LG3	96483372	96483660	308
CSES4523	GTGTACCGCGGATTTCAGTT	GGGATCACTTGCAGACCATT	LG3	96546271	96546636	385
CSES8098	TTGAAGCAAGTTTCGTGTGG	CAAGGCGAAAACAAAAACAAA	LG3	98069378	98069589	231
CSES1822	CACCCCACCCATCTATCACT	AAAAGCACGTTCCAATCACC	LG3	98083680	98083864	204
CSES5161	TGCTTTCCAAAGAAGGGAAA	AGAAAAGCAACTCAGGCAGG	LG3	98259898	98260152	274
CSES2851	AGCCCTCAGAGAACAGGTGA	GCGAATCTTAGATGCAGTGAAA	LG3	99047689	99047834	167
CSES7921	AGCTGCTAGAGGGCAATCAA	GTTCAAGGTCACAGCGAACA	LG3	99109319	99109664	365
CSES1014	ACCCACTTGCAGTTTCATCA	CAATCCACCAACTGCACATC	LG3	100860780	100861014	254
CSES8456	GCTTTGGCGATGTTAGGTGT	AGAAAAACAGAAGCCTGCCA	LG3	100863544	100863820	296
CSES1750	TCTGCTTTGATGGAAGGTCC	CTTTCAGTCATCAATCCGGG	LG3	102599734	102600614	900
CSES6346	AATGACGATGAGCCGTTAGC	ATCACCGCTGCTTCAGGTAG	LG3	102822281	102822437	176
CSES9414	GCTGCTACGGTTCATCTTCA	TAACCCAAAGCAACAAAGGG	LG3	103285161	103285234	93
CSES1172	GTGATTCAGGGTCGTCGAGT	TTAATCCGGTTAGCATTGCC	LG3	103722146	103722307	181
CSES8866	TCAACCAGAACACCCTTTCC	TTTTGAAGAAGAAGCTGGTCC	LG3	104366983	104367191	228
CSES9605	CAAGAAACACACGCTCAGGA	GTAGATCCGCTATTCCAGCAG	LG3	104490197	104490303	126
CSES8066	CCTCCTTTGTCTCTCTAAAACCG	AGCCATGGAATCACCAAAAC	LG3	106377885	106378004	142
CSES0308	GGATCATTACCACCGACACC	AAGTCCTCCCAGTGTCATGC	LG3	107314918	107315353	455
CSES0429	ACCATGGAAAGTTGTCCACC	AGGGGTCCCCATTGTAACTC	LG3	107831671	107832027	376
CSES4792	GGGCTTTTAGACTCCGGTTT	GGTGCACCAACAACATTTCA	LG3	108278500	108278667	187
CSES5175	CGTTGGTTTATATTGCGGGT	CGCGACAACAACATTAGCAG	LG3	108280270	108280416	166
CSES5866	CCTTCCAAAAGCAACACCAT	TGTTGCGCTAGTTGTTGGAG	LG3	109066007	109066268	281
CSES8476	AAAAAGGCATATGCTGCTCA	TGTTGCTAAATGATCATCCTGA	LG3	109070026	109070129	123
CSES2500	TAGCAATCCTGGGACAGGTG	AGGTTGGGTCGATCTTTGTG	LG3	109094549	109094624	95
CSES7762	CGACAACCCATTCTTCCACT	GTTAGCTGGTTGTGGGGCTA	LG3	109424843	109424950	127
CSES3471	TAAGCATAGCAGTCCCAGCA	GCGTGAGAATTTGTGGTGTG	LG3	111917723	111917936	233
CSES5913	ACATGGGACGGAGACTAACG	TGTCTTTGCTTGCTCCCTTT	LG3	112848761	112849029	288
CSES6356	CAAGTCTTCAGCCCACCAAT	GCAGTCGGAAACCTTGTAGC	LG3	112942581	112942846	285
CSES1855	GAACCGTCTGCCATTGATTT	CAGCCCATACAACTCCACCT	LG3	113109212	113109393	201
CSES3360	GTGAAGGCCGATGATGATTT	TGCCTTTGCAATCTCCTTTC	LG3	113160849	113161094	265
CSES0098	CGACAGTTGAGCAACAGGAA	ATCCTCTTCACCACAGGCAC	LG3	114666898	114667029	151
CSES6917	GTTCTGCGGTCGTTGGTAAT	CGTCGGCGTAGTTTCATTTT	LG3	114667239	114667440	221
CSES6637	GACAGCAAAACTCAGAGCCC	CCAACACACATACACAGGACA	LG3	115430929	115431127	219
CSES6606	AGGTGGAAGGAGCGAATTTT	TCGTATGCATTGTCAGGATCA	LG3	115434982	115435816	854
CSES7948	ATGGACGACATTGCAGCATA	CACGAGGCTTCACATCTTCA	LG3	115905466	115905675	229
CSES4595	AATGACCCGACCCTTTTACC	AAAACAAACCAACCCCATTTT	LG3	116380114	116380375	281
CSES8888	TCGGGTGCTTATACGAGTCC	TTTCGATGGTAACGTCCTCC	LG3	117563269	117563420	171
CSES4280	ATATAGACGGTGGGAGGGGA	AAGCTGAATCAGAATGTGTGTGA	LG3	117564089	117564239	170
CSES8948	GCCAAATTCCAGAACCAAAA	CACGGATGATGTCTGGTGAC	LG3	117987183	117987304	141
CSES3310	TCCTTCCTTTCTTTCCTTCCTT	GGAGGCCTAGACGAAACAAA	LG3	118428084	118428332	268
CSES8847	ACCATCAAGCAACTCATCCA	CTTGACCTCCGATCAGCTTC	LG3	118437813	118437992	199
CSES1951	CGGGGAGAGATGATACCAAA	AGACACCATCACACACCCAA	LG3	120477123	120477369	266
CSES2159	CGAATTCGTAAACGGAAAGC	AGTGTAATGTCCGGCGAAAC	LG3	120726288	120726634	366
CSES2875	TGTGGGGTTTTAGTGATGGA	AACTCCACTTTGTCATTGGTCA	LG3	122953185	122953300	135
CSES1760	TGAGCTGGCTTGACATATCG	TGAAGGTCTTTCGCTTTCGT	LG3	123363769	123364028	279
CSES1782	GATAAGCCTGGCAGAGCATC	CCTGGACCCCACATCATATC	LG3	123873883	123874082	219
CSES6822	TGGCAGCTATGATTGTCGTT	CCATTTTCTGGATCACAATACC	LG3	123888940	123889163	243
CSES8837	ACATTTCCTCCCACAATCCA	AGAACGACGACAAATCCACC	LG3	126523766	126523959	213
CSES6179	GACGGACAATCCCAGAAATG	GATTTGTTCGATACTCGCCG	LG3	126870572	126870833	281
CSES4593	CATTCATCCGACGTGTCAAC	AAATCCACCACTGGCTCAAC	LG3	127123885	127124142	277
CSES4648	CCAACGGTTGAGATTGGAGT	TGATTTAGATTAGCCAAAGCCTG	LG3	127128004	127128216	232
CSES6442	ATCTTGCTTCTTCGCCTCTG	ACTCCGGCTAACCGAGAAAC	LG3	128144519	128144899	400
CSES1253	CCAAACCCACCAAATTATGC	GGCTACAGAGCTCCCTGATG	LG3	128560752	128560928	196
CSES6797	TGTAACTGCCTCAGAATGCG	TTAAGTTCGAAGGAAGCGGA	LG3	131214584	131214734	170
CSES0161	GCACAAGAGAGACCTCGACC	TCAAAATCATCTCCGCCTTC	LG3	132378289	132378580	311
CSES1092	GGTGAAACTGGTTCAGCCAT	AGGGTTTAGAGGCTGGCAAT	LG3	132379770	132380494	744
CSES7871	GCACTTCCAAATTCCTCGTC	CTCTAGGCGACAAATAGCGG	LG3	133191654	133192317	683
CSES1754	AATTGAAAGGAAGCGTGGTG	GGCAATGGAGCAGAGAAAAC	LG3	133367180	133367448	288
CSES4381	CGAACAACCGCCTAATTTTC	AACTCGCAGTATTGCCTTTCA	LG3	134669676	134669858	203
CSES1068	GAACCACGGGTGAAGAATGT	TTGTTGTTGCTGCTGACTCC	LG3	134769799	134770047	268
CSES6235	TGCAAGGAGCATATGTGGAG	TCTTCCTCACCATCACTCCC	LG3	136923107	136923366	279
CSES2637	GGTGATGTAGCACGTGTTGG	CGCCACCAAGACTAGCATTT	LG3	137332839	137333099	280
CSES6243	GCCCCTTTCTAACTTCACCC	TTTGCGTAAAGACGAAGCCT	LG3	139573206	139573353	167
CSES4472	GTGCAGGGGCATATAAAGGA	GTTGCAGGCTCTCAAGTTCC	LG3	139842929	139843828	919
CSES1517	GCTTTGTCTCTGCCTCAACC	CCTATCCATGACCCGCTCTA	LG3	140108375	140108512	157
CSES2776	ACACCACTCCTCTTCCCCTT	ATTATTGTTGCGGCAGGTGT	LG3	140114707	140114791	104
CSES0820	CGGAGATTAGGCAGCTTACG	GGCAGCTTCTTCACCTTTCA	LG3	140516167	140516296	149
CSES0729	CCCCAAATTTTCAAATCCCT	TGATTAGCAGCGTTGTCGAG	LG3	140525361	140525627	286
CSES1426	AACGAGTGGTTCACCGTTTC	ACGGTAACGGAGATTTGACG	LG3	140809239	140809488	269
CSES9337	CATCAGCAAGCCCAACACTA	TGTGGACGGTGTAGGTGAAA	LG3	140926190	140926442	272
CSES1851	TGCAATCCATGGGAAAATCT	CCAAGAAAAACCTCATGACACA	LG3	140947248	140947513	287
CSES2092	CCCTTGTTTTGATTTTAAGGATTTT	GATCAATAAACGGGCTCGAA	LG3	141534996	141535184	213
CSES6509	AATCCAACATTTGCAGGTCC	TATAGAGGATCACCTGCCCG	LG3	142830335	142830980	665
CSES4734	TCGTGAACATCCGATTATGC	CCAACACTTAAACGGACGAA	LG3	144868606	144868886	300
CSES0723	AAAAGACAAAAGCATTCCAAGC	TATTAGCCATCGTTTCCCCA	LG3	144962408	144962597	211
CSES5258	GCTGATGACCAGATCTCAAAAA	AAGGCCACATCATTGTTCACT	LG3	145063714	145063987	294
CSES1720	TTGATTTGGATGCTGGACTG	GGGAAATTGAGGCAGATTGA	LG3	145357314	145357862	568
CSES2947	GACGTCAGCAAAGGACATGA	TCCATCTCTTCCGATCATCC	LG3	145888149	145888382	253
CSES9472	ATTATTGGCCGTTGTTTTGG	ATCCGATCACTCCAATTCCA	LG3	145901612	145901682	90
CSES6967	AAGTTGGCGACTTGTTCCAT	TATCCTGAATGCGGAAAAGG	LG3	146674076	146674548	492
CSES7156	TTCCGCCTTTTCTTGCTCTA	TTCCTCAAAAGCGCTACGTT	LG3	147691535	147691664	149
CSES0401	TAAGATCCCTATCCACCGCA	CAAGCATAACAGACCAGCCA	LG3	147816901	147817139	258
CSES3539	GGAAAGTTGTACCGAGCTGC	CGCTTTGCTTCCAATTTAGC	LG3	148773892	148774273	401
CSES1825	CACACGCCTCGAACCTATCT	AGAAGCGCGTGGAAAGTAAA	LG3	148945983	148946217	254
CSES3798	ATCCATGGAAGACTGGGAGG	GGCTCAGCCTATGCTTTTTG	LG3	149357231	149357419	208
CSES5690	TGTGCAACAGCCAGAGCTAC	TTTGTTAGGGTCGGGTTCAG	LG3	150787787	150788536	769
CSES7472	TAGTGCTTCACCACCCCCTA	TACTTGAGCGCAAGGAAAGG	LG3	153775674	153775899	245
CSES9180	CAGTCGATGAGGGAGATCGT	ACCCACACATCAACATCCCT	LG3	153843300	153843529	249
CSES3707	CGCCTAATCCTTACGTCCAA	CGCTTTTGCAGTCAAATTCA	LG3	154437049	154437499	470
CSES5684	GAAAGGCAAGTCGAAAGCAG	AACCTCACCTCAACCGACAC	LG3	154771172	154771320	168
CSES7023	GTCCCGATACATTTCCCCTT	GGAATCACAACCGCATAACC	LG3	154789903	154790230	347
CSES0342	TACGAGCACTCGACCTCCTT	CACACACACACGCACACATT	LG3	154903010	154903203	213
CSES6626	CCCTCTTTCCATAACCACCA	GGCGCCTTCTTATCTCCTTC	LG3	154939457	154940006	569
CSES5342	AGGGCGTTTTCCGTAAACTT	TGAGATTTGGTCCTTGTTGAAA	LG3	154993059	154993257	220
CSES6676	ATCGGTCGTCGACTCTCCTA	AATTCACTGCTGCATACCCC	LG3	155497472	155497706	254
CSES7143	GTCCGATGCTTCTTCTCGTC	GCCTTGACATCAATCCTCGT	LG3	155734901	155735064	183
CSES7094	TGCGAGGAATGACTTGTTTG	TGCTTTTCGGGTACGTCAAT	LG3	157294411	157294628	237
CSES7228	TTGATCCTTTTCCATGCCTC	AAGCCGGGTCTTGGTCTTAT	LG3	158564084	158564193	129
CSES1166	TCGCTCAATTCTCGATCCTT	GAAGACGACACACCGGAAAT	LG3	158619395	158619659	284
CSES5223	AAAGCTGGAGCTGGGTAGTG	GCACGCAAAAGTCATTAGCA	LG3	158625211	158625348	157
CSES7686	CACCACCCATGTATGCTACG	TGTGCCCATATTCTTGGTCA	LG3	158824591	158824796	225
CSES1665	TGACCCCATGTGAACATCTC	TTGAATAGACGTGAGTGCCG	LG3	159120733	159121500	787
CSES2691	AAAGAAAGAGAGTGTGTGTTGGC	CGGTTCAAATCCACTCACCT	LG3	159353340	159353503	183
CSES4542	GATGCTGTAGGTGGGGTGAC	GCATCAGTAGTGGGAGGCAT	LG3	159361273	159361357	104
CSES7889	GAAGACAGCCTTTGCTCACC	CCATGAAGGAAAGAGGCAAG	LG3	161198179	161198364	205
CSES7603	GCCCCTTATGTCGGGATTAT	TAATTAGCGTAGCCACCACC	LG3	161600296	161600410	134
CSES2858	TAGTGGTGGTCTTGACGGTG	ACCATCACCCAATTCTCCAC	LG3	161906688	161906822	154
CSES1914	TTACTATGGGGGCTGGAGTG	AAGTTCAGGTCCACCATTGC	LG3	162325967	162326111	164
CSES5808	ATTTTGGCGGTTGTGGTAAG	CATTGTTTCATCCCAATCCC	LG3	162734503	162734897	414
CSES4113	CGCAAGATGCTATCATCCAA	AACCTCTAGCCCGTTCTCGT	LG3	162789676	162789746	90
CSES8720	ATCTTGCACCCACAACAACA	AAACTGCAAGCCACTAGGGA	LG3	163290758	163290924	186
CSES4061	TTTATGTTTTGGGGGAGCAC	TGGACATTCCCATGTTAGGTT	LG3	163293546	163293715	190
CSES7470	AAGATCCTTCATGTTTATGCCC	CATGCTTTACTGGGGTTGCT	LG3	163495015	163495925	930
CSES3035	TTGATGGGAATGCTTTTTCC	TGAAACTTGGTTCATTCCCG	LG3	163628283	163628594	331
CSES7050	AGACACCCGTGCAGTAAACC	CGCGGAAGGAGTTGATTC	LG3	163953530	163953914	402
CSES8831	ATTGGATACAACGGCTCGTC	TCTCTCGATACAGCAGCCAA	LG3	163954033	163955000	987
CSES8614	CGCTAAGCCACCCTTACAAC	CTCCAGGTGCATAAGGAAGC	LG3	163958249	163958510	281
CSES6572	AAGCAAACCGAGGTGACAAC	TCATCGTCCAGACCTTTTCC	LG3	164574037	164574226	209
CSES6591	AGCAAACCGAAGTGACGACT	TCGGATGGAAGCATTAAACC	LG3	164574038	164574163	145
CSES2441	ACTCTTGCCTCTCTCCCTCC	GATGATTGTTGGCCTGTGTG	LG3	164574640	164575183	563
CSES0836	ACATGATTTCCGTTTCCCTG	TTGTCGCCATTCATCCATAA	LG3	164622797	164623034	257
CSES8693	ATGTCAGACTCCGGAAAACG	TGTGAGGAAATCTGCCACTG	LG3	164825917	164826108	211
CSES2543	GACTCCCCATTTTCAACCAA	CAACAATGGCAAAAGAAGCA	LG3	167216845	167217100	275
CSES7024	TGAGGATTGTGTTGGGATGA	CTCCATCCATCCGTCCTAAA	LG3	167649742	167650021	299
CSES8706	TGGCCTCTTCTTCACTTACG	CTCACAACGCCTCAAGACAA	LG3	167897503	167897710	227
CSES0192	TCATCCTACCACCACAATGC	TCGTTGGGACTTGTAACGGT	LG3	168043730	168043853	143
CSES2120	TTCCAAAGCATCACCAACAA	TTAGGCGGATTCAACCAATC	LG3	168611917	168612537	640
CSES0197	AACAAACACAAATCCCCACG	AGCACATGAGACGGAGCTTT	LG3	168845739	168845935	216
CSES2360	GAGACCGAATCAGGTGAAGC	GGAGTATGGGAATCGGGTTT	LG3	168846754	168846920	186
CSES0732	CGATCAAAACACAAAACCCA	TCTGACGGTTCTTTCTGGCT	LG3	169225137	169225341	224
CSES5630	TCTGGCTGGATTTGTCATCA	CAAAACCTCCACCACCAAGT	LG3	169386689	169386890	221
CSES7745	AATGACGAACCTCTTGGTGG	TTGAGTTCTTGGCACACCTG	LG3	169720434	169720655	241
CSES5195	ATTCATAAGCGCCTCACAGC	CGTTTTCGTTTTCTCTTTTGTTC	LG3	170257933	170258208	295
CSES0726	TCCACTCCCAAACACACAAA	GGTGGTTTGATATGTCGGCT	LG3	170275259	170275403	164
CSES6485	CCGGTGATGTCACTGTTTTG	CACCACCGGACTTTTTCCTA	LG3	170495575	170495843	288
CSES1430	GCACCAGGCATCTTTCACTT	TCGAACACCTTCCCAAAATC	LG3	170609716	170610610	914
CSES4004	GAGGATGATCAGGGACAGGA	AGACCACACACACCAACCAA	LG3	170980927	170981127	220
CSES7638	AAATGGGCGAAGAACTTTCA	AGAGGGTTTGGACCTGTGTG	LG3	171068351	171068617	286
CSES7715	ACACAGCATGACCAAATCCA	GACCAAAACCTCCTTGACCA	LG3	171506288	171506651	383
CSES2357	CCTCATCTTCTTCAGACGGG	CTTTTACCGCATTGGTCGTT	LG3	171509039	171509195	176
CSES6685	CACCTCCTGACTCCTCCAAA	GAGCTTGATCGCGAAAGAAC	LG3	171997119	171997328	229
CSES0877	CAAAGGCAAACGTCTGGAGT	AGATTAGCAGACCGCCTTCA	LG3	172002954	172003200	266
CSES3590	TTCATTACCTTACCACCGGC	AGATAACGCATCCGCCATAC	LG3	172013236	172013466	250
CSES2558	GTCCTCATCGGACGAGATGT	ACTCACAACCACAAAAGCCA	LG3	172046912	172047139	247
CSES0194	CACTCCACACACAAACAGGG	CGAACGTGTGCTAATCTGGA	LG3	172287375	172287999	644
CSES6218	CCTCCTGAACCTGGTATGGA	GCACAGGTTCCTCGTCATCT	LG3	172291361	172291745	404
CSES8183	TCACTCACCTTAAATTCCCCA	CCTCATTGCAAACATACCCA	LG3	172378936	172379071	155
CSES2696	GACGACTGCCATGGGTAGAT	TGTGATTTTTCTTAGATCTTTACCACA	LG3	172409246	172409705	486
CSES7668	TTGGTGATTCGAGTTTGCAG	CAGGGCTACAGTGTGCTTCA	LG3	173400783	173401742	979
CSES2365	GGGGGTTGATGAGAGCTACA	TCTTACCCCACCCTGTCAAG	LG3	173409605	173409813	228
CSES6682	GAGCCTCCCTGTTTGTTTCA	GGTGCAAAGAAAGATGGCTT	LG3	174127210	174127486	296
CSES6751	TTCAGCTCAGCGTCTCTACG	TAATGCCGATGGTCAACAAA	LG3	174290920	174291154	254
CSES3656	AATCTGACCCAATGGCATGT	CTGCCATGGGAGAAGAACAG	LG3	174296797	174297057	280
CSES8899	CCTAACCCAGTCAACCCAAA	GAGAGTGGGGGAGATGATGA	LG3	174332692	174332781	109
CSES2024	ATCAACAACAACAGCCACCA	TCCGGGTGATCATTTGGTAT	LG3	174442444	174442649	225
CSES9281	GACAGGGGTGACTTGCTGAT	CAATGGCGTTGTTAAGGACA	LG3	174871412	174871537	145
CSES0167	ACTCACCCGGGATTCTCTCT	TCTCCTCCGCTTTTTCAAGA	LG3	174922159	174923113	974
CSES2367	ATGAAAATGAAACCCCACCA	CCACAAGCTGAGCATTTGAA	LG3	175524101	175524313	232
CSES1978	TGCCTCCATTTTTCCACTTC	TCGCATGTTCCAAAATCATC	LG3	175972679	175972931	272
CSES7082	ACCTGGAAGAGTGAAGCGAA	AACCAGCCGAGTAAGCTCAT	LG3	176396859	176396940	101
CSES2942	CACTTCCTTCCACCCACCTA	TGCTGGAGTCGAAGCTGTTA	LG3	177550490	177550723	253
CSES4953	CGAATCCGATACATTTCCGT	TCCATCACAGATCCGATCAA	LG3	177552428	177552627	219
CSES6223	AGTTGATGATCTGCTGGCCT	TAGCCCCTTATCGTCACACC	LG3	177652662	177652795	153
CSES7529	ACTTGGATGCAATAATCGCC	ACGTTGTTTCATGTCCCACA	LG3	177919567	177920171	624
CSES4480	GCCTACTCCACGGCAAAGTA	GTAATTCAGCCAGAGGGCAA	LG3	177943743	177943967	244
CSES6466	GCATCACCCAAAACCCTAAA	GGGACGAGGTTCGACAGTTA	LG3	178427680	178427977	317
CSES0960	GCAGTACGTGTACGCAGGAA	TAGACAAAATGGGGAGCAGG	LG3	180423234	180423441	227
CSES3904	ACCACCGCTCAAGTTCATCT	CCTTTCCAAAACCGATTGAG	LG3	181570817	181570980	183
CSES5159	ATCCAGCCCCTAAGCAGATT	ATGTCAACAGCAGCAGCAAC	LG3	181604555	181604754	219
CSES8420	AACCAACACGGTTAATCCCA	GGTCAAGGCTTTATAAGAACTGGT	LG3	181677118	181677283	185
CSES6347	CCTCCTGACCGTCGTAAAGA	TCCCTCCTCAAACCCCTAAC	LG3	181957209	181957466	277
CSES6575	CCGCTGCAGTATCATTCAAA	CCTTGAAACCCTTTCCTCGT	LG3	182627431	182627699	288
CSES7125	ATCCTTTTTGGGAGATGGCT	TTCCGTTCCATTCTTTCCAG	LG3	182736102	182736208	126
CSES5899	CGGATTGCTTTTGACAAGGT	TTTGCGCACAACAAAGAAAG	LG3	182803144	182803278	154
CSES5322	AAACGTGGCAATGGAAAGAC	AAAAATTTCCCAGCATCACG	LG3	182812422	182813060	658
CSES6066	AGCTGACCTGAGCGGTTTTA	GCTTTTCCCCACATCACAGT	LG3	183117900	183118397	517
CSES3253	AGGTGGGTGGATGGTAGTGA	CCAATCCAAGAGTCTGCCAT	LG3	183158566	183159326	780
CSES9373	TCTATTCGCGCAGCAGTTAG	TGTCGTTCGTCAAGAAGCAG	LG3	183167363	183167537	194
CSES8817	GGTATAATCGAGGAGAAGAAAAAGAA	GCCACTCTCTTCATTCGGAG	LG3	183215648	183215746	118
CSES7896	TATCTGGGAATCGTTGAGGC	TGTTACCAGTGAACGTCCCA	LG3	183631833	183631912	99
CSES6250	GGCCAATGAACCTGACTGTT	GCTGATGACCAGGTTTTGGT	LG3	183922531	183923290	779
CSES6268	GCCTAAAGTCCAAACCCCTC	AGGTGGTGGTGGGATAATGA	LG3	183990126	183990285	179
CSES8783	TGGTTAACTTTCAGGACGGG	CAAAATGTAAATCATTCCACAAGA	LG3	184012305	184012520	235
CSES0472	GAAAAGTGGCTGTTACCGGA	AAAGCTGGTGCTTCCACATT	LG3	184315935	184316670	755
CSES1694	ACACAATTCACATGGTGCGT	CAGCTCCAGCACCTCCTAAC	LG3	184408156	184408274	138
CSES0065	GCCTCAGATACGTAAAGGCG	CCAGCAGGAGGAGGTTGATA	LG3	184661600	184661868	288
CSES8585	AAAACAACCTACGCCGTCTG	AATCATTACCATTACCATTCCTATTAC	LG3	184662068	184662175	134
CSES0994	ACCCACCGAACTCATCTCAC	AGGGATACCGGATTTGGAAG	LG3	184662455	184662628	193	used
CSES6706	GGGCAGCGAAGATATCAGAG	AATGTGAATGTAATTTTGGCATAAG	LG3	184664751	184664971	240
CSES6775	AACCTGGAAACAAGCACCAC	ATGGAGCATGTGGGTATGGT	LG3	184919716	184919809	113
CSES6583	TGCGAAGCATATTGCTGAAG	AGCAACAACGCATCTAAGCA	LG3	185551787	185552012	245
CSES1311	CAGCCATTGCTGAACAACAT	ACATCAAGCGAAGCAATCCT	LG3	185653508	185653622	134
CSES8366	ACATGATCAAGGGCAAGACC	AAAATGTATCCCGACCCACA	LG3	185664977	185665178	221
CSES8734	AAAGGGATGACAGCATCAGC	ATAAACAAGCCCAAACACGC	LG3	185835766	185835980	234
CSES5480	TGTTTAGAAGTTGTGATTAGTTTGCC	TGTAATGGGTCACAACGGAA	LG3	186447594	186447700	132
CSES4994	GGCGCCTAATTCCAATACAA	ATTACTTCCCACTGGGCGA	LG3	186601184	186601273	109
CSES1444	AGTGGCCTAACTGCTCTCCA	CGATGAAAGCACGAAGTTCA	LG3	186711549	186711683	154
CSES1360	ATGATGTCTGGTGGTGGTGA	AAACCGTGGAATTGATCCAG	LG3	186764421	186764533	132
CSES8816	GGTCGTCGAGTGATGGGTAT	TCTACGCGGGATTTCATTTC	LG3	186911078	186911306	248
CSES5083	GGGTTGAGTGGCAAGATTGT	GCAGACCCAAATCCTCAAAA	LG3	186996231	186996372	161
CSES1073	GTATGGTGGAGGAGGTGGTG	CAATAGACAAATGCGCGAAA	LG3	187135422	187135675	273
CSES6481	CACTCGGCTCAACTTTGACA	CTCAATCGCAGTCGAACAAG	LG3	188576293	188576479	206
CSES4493	CCAAGCGCAAACCATTTTAT	TCCTCACTTCACACGCAAAC	LG3	188901958	188902310	372
CSES6941	CATCGTAGCCTTGGTGTTCA	TCATTTGCTGATGTTGGCAT	LG3	190327435	190328315	900
CSES6816	ACAAAACAAAACAGCGTCCC	ACCAATTCAGGCCTCATCAC	LG3	191138878	191139838	980
CSES5556	GCGTTTGTTCCCATTTGATT	ACCTTGTAGAGGCTGCTGGA	LG3	191186296	191186548	272
CSES7081	CGTTTTGCATTGGAGCAGTA	ACATGGCAAATTTGGGAAAA	LG3	191518874	191519291	437
CSES1262	AACATTAAGCAATCCCGACG	CCATCAAAACTCGTCATTGG	LG3	191755683	191755848	185
CSES3831	ATTTGGTAACGACGGAAACG	GTCTTGTTGTCGGATTCGGT	LG3	192836778	192836901	143
CSES4072	CTGGAGCTCACTTCCTCCAC	TTACGCCAGTTCCATCCAAT	LG3	193025453	193025596	163
CSES8553	CATCACCACCACCAAAAACA	TGTGGTACAGCCTGGTGATT	LG3	193093097	193093226	149
CSES4258	AACCTTAGCCACCACACCAC	TGTAACACAGCCACCAAACAA	LG3	193224732	193224879	167
CSES8761	GCGTGCACACATATTGGAAG	CGGACATATGTGCACAAAACA	LG3	193818989	193819103	134
CSES0578	ACAAAACCCTCGTCACCATC	CCAATCTCTGACTCCGTGGT	LG3	194820747	194821000	273
CSES5617	TATTTGCATTCGACTCACGC	GATGCCTTTACCCTTGTCCA	LG3	195074567	195074826	279
CSES3527	ATTTCGTTGTCGCTACGTCC	GGCGTGAACTTCCCAGATTA	LG3	195522084	195522457	393
CSES2168	CCAAAGTGCAAAAAGGGTGT	TCCTGGAGTAGGGACCTCAA	LG3	196573479	196573642	183
CSES3444	GCTGACCGACTTTCACCTTC	AGTGCTGAATACGGGTCCAC	LG3	197206812	197207018	226
CSES8545	CCACGTAAGCACCCTTTCAT	ACCCACCATATTTCTTGCCA	LG3	197580928	197581107	199
CSES5653	TCAACCCACGGTAACAATGA	AACACCGACTATGCCTCCTG	LG3	198227200	198227369	189
CSES7641	CTCTCATCATTTCCGGTCGT	AGGCACAACACATCCAAACA	LG3	198586576	198586820	264
CSES2301	AGCAGTGCCACAAACAACAG	TCTGCTTCCCAAAGCTGAAT	LG3	198609188	198609528	360
CSES1904	CTTCGCCCGGATATAAAACA	TGTGTGTGCCAACGATTTTT	LG3	201049868	201050086	238
CSES2355	ATTGCGAGCGTCACTTACCT	TCAGAAGATAATAATGGGGCAGA	LG3	201736531	201736809	298
CSES7999	AAGATGTGCTTTAGCTCCGC	TTTTGAAAAACGAAATTACAACG	LG3	202108773	202108957	204
CSES5234	TCGGGTTAAACCGTGAAGTC	GCAATTAAACCAAACACAAATGA	LG3	202182321	202182532	231
CSES9431	ACCGTGTACAAAATATAGGCGT	AATTGTGTTTTCCGTCCCTG	LG3	202594448	202594556	128
CSES4787	GCCACCATCAAACATTTCCT	TTTGCAGGCTTGAATCAGTC	LG3	202944227	202944460	253
CSES3929	CTAATCTTGGAGAGCGTCGG	GGAGGAGATGGTGGCTGATA	LG3	203449967	203450090	143
CSES2091	ACCATGGAGATGGGTTATCG	CAGACGATCCACCACTAGCA	LG3	203508218	203508291	93
CSES7543	CGGCTACCTGCAACCTAAAC	TGGTGTAAGGTGGTGGTGAA	LG3	203653264	203653342	98
CSES7723	CGATCACAGCCTTTTGGAAT	CGTGAATATGCCGAATGATG	LG3	203654947	203655332	405
CSES5268	TGTTTGAAGGTGGTTGGTGA	TTAGGTTTTTCGTGGCATCC	LG3	203762668	203762858	210
CSES4288	ATACACTCCGACGAAATGGC	ATCCACCACCAGCTTTCAAC	LG3	203762925	203763065	160
CSES4565	GGTATTTTACTTGGGGCCGT	GCCACTGGCTACATCCTCAT	LG3	203765375	203765708	353
CSES1086	ACCAGTTCACCATCCACCAT	TAGTTGGGTGGTTCCTCCAG	LG3	203893433	203893935	522
CSES5886	GAAACCACTCACGGGGTCTA	GGTGGTGGTGACATGATGAA	LG3	204252893	204253109	236
CSES4430	TCGCCGTTTAATTCGATAGC	ACACCAACCAACAAACACCC	LG3	204298867	204299203	356
CSES3962	CAGCAACACCACCACCAATA	TGGACACGATTTTCATATCAGG	LG3	204614247	204615015	788
CSES5172	TTCTTCTTCCCTGGGACCTT	TACCCCCAACCATTTTCTCA	LG3	205184626	205184806	200
CSES1939	TATTGGGTTTTGAATGGGGA	TACGTGTTCCACGGTTTCAA	LG3	205438402	205438572	190
CSES8995	AGGTCGAGACCGGGTTTTAT	TGAAAGGACCAAAAACGACC	LG3	206288583	206288737	174
CSES8119	ATAGCTTGAATCCGGGACCT	CATCTCGCATGCAAGTGTCT	LG3	206526467	206527071	624
CSES9221	TAGTTGGTTTGAGTTGGGGG	ACCAAAACCCCAAAATGTCA	LG3	206570221	206570327	126
CSES5902	AACCCATCAGCAGGATCAAC	AGCCTGAATGGGAGGATTTT	LG3	206690731	206690832	121
CSES7580	AATGGAACTGAAGTCGGTGG	CATCTCTGCCACGTCCACTA	LG3	207467111	207467254	163
CSES5875	TGGTGCAGAGAAGAGAGGGT	AATCCAACCTTCCCATGACA	LG3	207913388	207913585	217
CSES1120	GTGATGACGTGTCGGATTTG	TCGTTCACCACCGTCACTAC	LG3	208752370	208752451	101
CSES2202	AAGCCTTTGGTTGATGAGCA	CGGATTCTTTTGGCATCATT	LG3	208868375	208868536	181
CSES7733	TGGCTTCACATTCCATCAAA	GTTTTGGTTGGTTGGCTGTT	LG3	209137701	209137840	159
CSES7015	CCAAAAATGGAAACCACCAC	GTGGTGTGTGATGGGATCTG	LG3	210376150	210376240	110
CSES9163	AGAAGCCTCTGCCTCTACCC	AAAGCGAGCGTTCATTCATT	LG3	210526270	210526442	192
CSES0368	TGTGCCTATGACTGATGCGT	AGATGGCAATATTTGGGTGG	LG3	212382136	212382617	501
CSES0681	CGGAAAGAATCCGAACAAAA	GCAAGTGGTCGGAAATTAGC	LG3	212387629	212387861	252
CSES3790	AATGCCCATCATCGGAAATA	TCTTGCCCGTTTCTCTCCTA	LG3	212392098	212392307	229
CSES0872	AAAACAGCCGGAAATGAAAA	GCATCGAGACCTTAAAAGAGAAA	LG3	212409140	212409280	160
CSES4911	TTTGTCAGTTTCCACCTCCC	ATCAACGGTAGGTGATCCCA	LG3	212659544	212659724	200
CSES5167	TTGGTTTGCAAAGGTGAGTG	TCTGACTCCATCTCTCTCCCA	LG3	212769956	212770180	244
CSES0486	TCGTTTCAGTCAAGTGCGAT	ATCTGCGCAAATCCTGAACT	LG3	212777535	212777670	155
CSES9443	TGTATGTGTAGTGGTGAAGGGTT	CAAGATCTCAGCGACCATCA	LG3	212778130	212778278	168
CSES7602	ATTCGTCGAAATCCGTCAAC	TGGCTTCAAATCCACAATCA	LG3	212849841	212850101	280
CSES0535	CCTAAAACGCCGTCAAGAAG	TCTCTTCCTCACGCTCCCTA	LG3	212999204	212999429	245
CSES7206	ATCTTGCCACACATTGGACA	ATTGGGCATTGATTCTACCG	LG3	213299272	213299595	343
CSES0170	GATCTCTTTCCGTCTCACGC	CGTAACAGGCCTATCGGGTA	LG3	213340164	213340399	255
CSES4067	ATCGATTGCTTGACCACCTC	ACCACCACCACTCCCACTC	LG3	213432863	213433141	297
CSES7653	CAGCCTGAATCGGTTGAAAT	GCAAAGTCATCTCTGCCCTC	LG3	213436971	213437118	167
CSES6668	TGGCACTCTTCACAGTATTTGC	TCCGGAAACCAGAAAGTGTT	LG3	213437976	213438426	472
CSES0882	ACGAGATCCCAACAAAGGTG	GGATTTTGAGGCTGTCGTGT	LG3	213728876	213729084	228
CSES2487	AATTATCAGTTGGTGGTGCAA	CATGGATAACGAACGCTTCA	LG3	213731873	213732095	242
CSES1488	TCAATTTCCCCCAATTTCAA	TACTTTCTCCGGCACTTTCG	LG3	213791413	213791668	275
CSES6953	CACCCTCGGTTGAATACGAT	AGGAGCACCACTTTTAGCCA	LG3	213987213	213987754	561
CSES5640	GGGTGTGTCGGAGTAAGCAT	TACCTTTTTAGCGGGCTTGA	LG3	214354288	214354367	99
CSES9158	TGGTGTCACAAAAGCAGATGA	ACCGTCGGTTGAGAATGAAC	LG3	214470905	214471150	266
CSES8516	GATAGAGAACGAGCGGTTGC	TCCGAGTTTTTCCGAAATTG	LG3	214575950	214576101	171
CSES6674	TGCTGATGGTGAGCAAAGAC	CAAGTCCAAAGTCCGAGAGC	LG3	214577156	214577701	565
CSES9176	TCTAATGGGTCGGGTGTGAT	TGGAGAACAACAACCTCCAA	LG3	214768039	214768135	116
CSES5066	CTCCCTCTTTTATTCGCGCT	ATCCTCTAATTCCCCCATGC	LG3	214821506	214822020	534
CSES3995	ACAACTCCAACGACAGCAAT	TATTACGCTGGAAAAACCGC	LG3	215027620	215027717	117
CSES7884	CAATCGGGACACTTGGAACT	CTCATTTTCCACAGCAGCAA	LG3	215456924	215457176	272
CSES7166	GAACGACAATATCGGTGCAA	ACCTTGTGCCAGTCCGTTAC	LG3	215538516	215538692	196
CSES4065	GATCCATGGCTTAATTCCCC	TCGTAAGGAGACTCATCGGC	LG3	215869443	215869816	393
CSES4824	GACAGTGGATCGCAGTCTGA	TTGTGGCAGTGTGTTGGTTT	LG3	216582875	216583150	295
CSES1917	CAGAAGAAGAGTCGGGGTTG	CTCTTGCTCCGGAAGCTCTA	LG3	216645399	216646045	666
CSES7749	AGGCTACATCCACCAAACAGA	TTGATGGAGGAGAATGAGGG	LG3	217093741	217093911	191
CSES3965	ACCATTCTTCTGACCGTTGG	AGGCTTCTGCAATGACCACT	LG3	217305521	217305723	222
CSES2277	TGATTTGGTGAATTGGCTGA	AACATACACCCCAAAATCCG	LG3	217312638	217312905	287
CSES2389	ACGACACCGTTTCCAAAGTC	AACAAATCCGCTTTCACCAG	LG3	217423881	217424193	332
CSES2483	AGCTCATGTGACCCTGCTTT	AGCAACAAAGCCAGAAGCTG	LG3	217443450	217443652	222
CSES5231	CAACTGCTCTCTCACCCTCC	TGGTGAACATGACGACGTTT	LG3	217688244	217689168	944
CSES6345	GCCAAACTAGACAAACCCCA	GAAAGCTTGCCTCAACAACC	LG3	217706743	217707042	319
CSES7267	ACCAAGATCATCAGAACCCG	TTGGGTGACCAAGACAAGGT	LG3	217866228	217866394	186
CSES8755	GGAGCAGTGCAGTCAAACAA	ATCATTTCCGGTCATTTCCA	LG3	217868763	217868927	184
CSES7516	CAGAGCAACACCGTCACCTA	AGTCCAGCAAAGGCGAGTAA	LG3	217888285	217888487	222
CSES0932	TTTTTCCATCTGGGGTTTCA	CACCAGCAACAGCAGAGCTA	LG3	219124888	219125134	266
CSES9125	GAAGGCAAATGCACAAAACA	CCGAGATTGACGGAAAAAGA	LG3	219216523	219216678	175
CSES2764	TTCTATTCCTTGATTTCTATGCTCTG	TTTGCAAACTCCACATGCTT	LG3	219216909	219217032	143
CSES1182	AGTTCGGGTCGTAAGTGTGG	ACGTGCCACTAATCCACCTC	LG3	219906290	219906441	171
CSES5744	AGTGCCTCGTTCTGGGTCTA	TGGAGCCGACGTACTTTTCT	LG3	220081784	220082081	317
CSES7388	AAATACCCACCTCCCAAACC	AATAGGCTTAGCTCGTGGCA	LG3	220105433	220105656	243
CSES4627	TCCAGTTTGTGGTTCTGTGC	CCATTTCTCGAACAGTTGAACA	LG3	220281648	220281925	297
CSES0359	GAATACATCCATCCACGCAA	TCGTGAACTTCAACGTTTTCC	LG3	220561565	220561721	177
CSES4482	TCCAAGAAAGATGGGTGGTC	CCCGTTCGATAAGAGCTGTG	LG3	221168685	221168959	294
CSES7318	AAACTCCCAATTCCCATTCC	GTATCCCAACTGAAAGCCCA	LG3	221836241	221836498	277
CSES3347	ACATGGTGGCAAAAGGTCAT	TAACGAGCTGCTTCCCACTT	LG3	221899606	221900007	421
CSES7823	CACATTCCAAAGCAGCAGAA	AATTCAGTTTTGGGCACCTG	LG3	221980730	221981000	290
CSES3977	CGAGCTTTTTAAGGCCATTG	AGCATCAGCAAGAGGCAAAT	LG3	222220629	222220733	124
CSES9297	AAACCAATCAATCCCCAACA	CAAGAAAACAAAGATTGTTAATACGC	LG3	222626729	222626875	173
CSES8941	TGATTTGTTGATACCGGCTG	GGTTCGGATCACAAGCAACT	LG3	223174257	223174449	212
CSES6970	ACAGGAGTGGACAGAATGGG	CTCTTACATTCGCAGCCTCC	LG3	223178483	223178747	284
CSES2256	CCGAAAATAATGGCGTCTGT	CGAAAACTCGTAGCCCAAAC	LG3	223180170	223180300	150
CSES6649	TGCTCATGCACTAGAAATATCTCAC	CAAGAGGCTCAAGCAAATCC	LG3	223946570	223946720	170
CSES7084	CGAAAATTCTTAGTTGCCGC	TTCCATGCTTTGGTTCATCA	LG3	224042300	224042741	461
CSES5265	TGGGTTTTTGGAGGATTTTG	ATCAACACGAGAAGCACACG	LG3	224145062	224145171	129
CSES3473	CTAAATTCCCAGCGGTACGA	GCTGCATCACATGCCTTAGA	LG3	224539000	224539341	361
CSES7606	GAACACACTCACAGGAGCCA	TGAACGTTACAAACTAAGAATCGT	LG3	224851847	224852115	292
CSES8687	CTCCTGCGACCGTAACTAGG	GTGGTGAGCCTGGTCATTTT	LG3	224870232	224870339	127
CSES1197	ACGTCGCCATCATAATCCTC	TGTGATGACCTCCATCCTCA	LG3	225855701	225856450	769
CSES2056	TGCTGCTTGCTCAGAAGAAA	TGCTGGAGATTTGTGCACTC	LG3	226162494	226163196	722
CSES4668	AAAGCAAAGGCAGCAATGAT	TCCCTTCACTCCAAATCCAC	LG3	226318899	226319087	208
CSES5686	CCGTAATGGATATGGATCCTG	CGCGGAACAAGTAGTGTTGA	LG3	226355390	226355607	238
CSES9402	GGTGCTCAATCTTAGGAAGGG	CAACAAATGGACGGTTCACA	LG3	226411772	226411939	188
CSES3983	TAGTGGTGGATATGGTGGCA	CTGCCATTAGATCCCTTGGA	LG3	226451344	226451453	129
CSES8515	GCAGCAACGATCAACGATTA	GCATCTGAAACTCCTCCTCG	LG3	227093798	227093934	156
CSES6352	GCATGCTTTGGGACAAACTT	CCAGTTGCACCCTATCCTGT	LG3	227309274	227309414	160
CSES1367	TAACCGGATCCGACTGTGAC	GGGTGTGAAACCCTCTAAAAA	LG3	227311730	227311867	158
CSES2287	AGAAGAAGCCCGAAAACACA	CGGTCCAGAGACCGTACAAT	LG3	227751102	227751320	238
CSES3275	TCATTCTGCCCGTGTTGATA	TTTAGTGGTCGGGTTTGACC	LG3	227756454	227756681	247
CSES8922	GCTTTACCCAAAAATGGCAA	GTGGGGTTCTAGTTGGTGGA	LG3	227955046	227955181	155
CSES2178	GGATGATGTGAAGGAAACCG	TGCTCGGTAGAAGTTTCACG	LG3	228761655	228761751	116
CSES8666	TTAAAACCATTTTCAGCCGC	TTCAGACCACCAGAGTCACG	LG3	229546512	229546775	283
CSES2065	AATCGGAAAACACGACTTGG	GCGAAAAAGGTTGAATTTCG	LG3	229573606	229573713	127
CSES0267	TTATTTCTTCTCATCGCCGC	AGAATGCTTGCTTTGGCTGT	LG3	229580153	229581067	934
CSES5806	ATCCAAACAACCCTGCAAAC	CAAGCTTCCGATCAATAGCA	LG3	230440466	230440644	198
CSES7759	AAGTTGCCATATCAAAGCGG	TTGGATGCTGTCATTCTTGC	LG3	230607196	230607393	217
CSES8796	ATTTTCCGGCGAAGTCTTTT	AAAAAGAGGGGGACGACTGT	LG3	231161105	231161241	156
CSES9484	ATCTGTCACCTCCTCCGATG	CGATAACGGACCACAACAGA	LG3	231322330	231322419	109
CSES1836	GGAAAAGGAGATCGCACAAA	AACTGACACGTCGTCATCG	LG3	232177291	232177390	118
CSES6453	ATACGTGCGTTGTGAACCAA	GGAGGGCATTGTCATCTCAT	LG3	232704895	232704966	91
CSES5458	TTTGCAAAATTCGCTCAGAA	CAGAAGAAACCATTCCACCG	LG3	233087524	233087836	332
CSES5665	AAAGCCACATATCCACGGAG	CTGGGAAGCACAAGTTCCTT	LG3	233279817	233280062	265
CSES5727	TTTCATTTTCCGCTTTCGTC	CGTTAAGCATCAGCCATCTG	LG3	233363747	233363951	224
CSES5611	CCAACACAAGTTGTTGGACC	GACAATTGTTTCCCGGAATG	LG3	234104615	234104783	188
CSES2497	TGGAGTGAAAAACGATGACG	GGCGAGTGTGAAACAAATGA	LG3	235127981	235128172	211
CSES6113	ATTGTGGGTGTCATCTGGGT	CGTTTCACCGGAAAACACTT	LG3	235362229	235362392	183
CSES2897	AGCTTCTTACGCTGTACCCG	ATCTTCCAAGCCAATCATGC	LG3	235440629	235440881	272
CSES0320	TCTCTGCATCGCAATGTTTC	GCAGGAGGGTCACTTCACTC	LG3	235935592	235935795	223
CSES2521	GGGGTTTGCATGCTCTCTTA	CTTGTGGTTGCACCATCATC	LG3	237033764	237033931	187
CSES8044	GTTCCATAGAGAACTGCCGC	CACCATCTTACACCGACACG	LG3	237169169	237169428	279
CSES3742	GGCATTCCCTTGAGTCCATA	TTTCCTGTTCCCTTTGATGC	LG3	237986077	237986259	202
CSES1164	TTGGCATTTGAAGAGGAAGG	CTCCTTTACCTTTTTCCGGC	LG3	238449235	238449477	262
CSES0182	AACCAACCTTCTCTCTCGCA	GGTGGGAGTGGTTTCCATAA	LG3	238449338	238449530	212
CSES0163	ATCATCTTGGCCCACTGAAG	CTCGCCAGTCACGTGTTCTA	LG3	238450416	238450673	277
CSES2520	TCCCACCTTCTCATGGTGAT	GCATGATCATCAACCGACAC	LG3	239398914	239399154	260
CSES0297	CCCAATTGGTATTTGGTGGT	TTGAATTCTCGGATATCGCC	LG3	239406585	239406683	118	used
CSES2889	AATGGAGGACGAATGGAGTG	TCTCGACGAATTGTCTCTCAAA	LG3	239742372	239742449	99
CSES7587	AAAGAAAGCAAAGGGAAGGC	TTCGAGTTTCCGACCTTGAT	LG3	239960870	239961133	283
CSES9276	TGGCTTAGGAGGAGCTTCAA	AACCCAAGCCTCACTCTTCA	LG3	240532591	240532725	154
CSES6853	CAGGGGAAATGGCTTCTACA	GCAATACCACCTTGCATCCT	LG3	240705511	240706173	682
CSES7173	GCAGAAATTTCGACATCCGT	TAAACCCACCATTAACCCCA	LG3	240790943	240791097	174
CSES6912	GACAGCTACGCCCTCGTAAG	AAACTTGCTTCCAGCCTTCA	LG3	241016441	241016693	272
CSES4582	AGCAAAGATCAAGCTGCGTT	TGATCTTCATGGGCATACCA	LG3	241762376	241762539	183
CSES7841	GAAGGGTGAGATAAGCGTGG	TGATGCGCACAGGAGTTAAA	LG3	241764358	241764637	299
CSES0039	CAAATCTGAATCGGAAGCTGA	CACCAATAACACCACCGTCA	LG3	241780763	241780973	230
CSES5601	TGAAGCAAGCAACAGGAATG	ATCAGAGAACAGGTGGTGCC	LG3	242165603	242165813	230
CSES2860	CCCCAAAAGATTGTTGTTTCA	ATGGCTTTTGGAGTGGAATG	LG3	242980995	242981075	101
CSES9233	GGGACCCTGGGAATAAGAAA	TATCCTCCGGCGTATCAAAC	LG3	243292676	243292803	147
CSES6418	TCTTGACCGCACAATCTCAG	CGCCAATTCATTCTCCACA	LG3	243298483	243298615	151
CSES8116	AAAACTCGCCACAATTCCAC	GAAATGAAGGCGAATGGAGA	LG3	243399546	243399682	156
CSES7839	GAAGGAATGGCCAAACTTCA	GGGTCACTTAAAATCACCTTGG	LG3	243410073	243410378	327
CSES4376	ACGACGAAGAGGAAGCAACA	CGTCTCCCAAGACGTTGACT	LG3	243411021	243411097	96
CSES3099	CTGTAATAGATCATTTTCAAACCCT	TGTTGTTTCTGTTGTGATTCCA	LG3	243411209	243411307	123
CSES1308	CCCCCTCCTCAATATCATCA	TCACTAACGGCGAACAACAG	LG3	243411514	243411659	165
CSES0592	CCCACGTTCCAGATGAGTTT	CTAACCAACCCACGTCCATC	LG3	243440953	243441116	183
CSES5456	GGAGGGATCCATCTGAACAA	AACAAGCCTTTCAGTGGTGG	LG3	244008862	244008940	98
CSES9291	ATGACGGAGAGAAGACGACG	TTAACTGCGTCAGACCATCG	LG3	244613988	244614121	153
CSES3663	TGTAGCAGATCAAACGGTGC	GGTGTGGTTATGAAGGGGTG	LG3	244665614	244666239	645
CSES2673	TTCAAGGATGAAAAGAGGCG	CCAACCTCAAATTCTCCAGC	LG3	245627442	245627658	236
CSES8868	CCAACCTCAAATTTTCCAGC	AGAGGCGGTAGTAGCAGACG	LG3	245627455	245627658	223
CSES0739	TTAGCAGCACTCCACGACAC	AATCACACAATGGAACCACC	LG3	245640361	245640505	164
CSES4665	ATAAATCGACCTCCAACCCC	ATAGCAGATTTTCAAGGCCG	LG3	245883088	245883317	249
CSES0281	TGAGAAGGAAAGCACAAAACC	TGGCTATGGTTATCAAGGTGG	LG3	246060960	246061049	110
CSES3567	TGGAGTTCACTTTGGGAAGG	TCCACCCTTTCATTGCTTTC	LG3	246065614	246065855	261
CSES8619	GCATTTCGTTTGCACCTTTT	AGCCTTCCTTTGAAAGAGCC	LG3	246166284	246166700	436
CSES6173	GCCCTCATCAGATCCACCTA	TCAAGCAGGTCAACAGCATC	LG3	246263085	246263341	276
CSES4646	AAGACCGACCAGGATTGTTG	CATTGCACATTTCACTGCAT	LG3	246421712	246421947	255
CSES8202	TTCGGGTTCTCTTGAAATGC	CAAATCGCAAAAACAACGAC	LG3	246612744	246612923	199
CSES4501	CAAAGGTGATCTTGGTGGCT	GGGTGTCGCACATACCTTCT	LG3	246755328	246755794	486
CSES2379	CCATCAACGACACAGTCACC	CGGTTTGTCTAACCTCGTCC	LG3	246758827	246759080	273
CSES5459	GCAACGATGCTTAGCCCTTA	TGATAGTTTTCTTTACATGGTGGAA	LG3	246923841	246923958	137
CSES2835	CATCTTAGCCTTGGCTTTGG	AATGAACATGGATGGCAGGT	LG3	247087353	247087438	105
CSES6736	GGATCCATCGCTGTACCTGT	TATGGGGAAATGACCGTGTT	LG3	247336343	247337087	764
CSES2011	TGCATCCAAACAAGGAACAA	AACAACAAGATGTCCTGCCC	LG3	247541037	247541217	200
CSES8073	TACCCCCAATTACAACCCAA	CCTTCAAGGACTGTAAATTCGC	LG3	248041240	248041401	183
CSES6894	TTTTGGGACGGTTGTAGAGG	ACCAAACCATACGCCATCTC	LG3	248298197	248298394	217
CSES5110	TCCACACACCTTTCTTTCCC	TGAAAATGCAGATCCACAAA	LG3	248314575	248314847	292
CSES5474	GCTTAGGTAATTGAGTGAGTGTGTAG	AAGCGTTGGGTTCATTCATC	LG3	248803153	248803296	169
CSES8184	GGCATTACGATAAGCCGTGT	TCCGAGTGGATTGTCATTCA	LG3	248911284	248911399	135
CSES4286	TACGACGTTCCAAACATCCA	TGAAATCACCAACACAAAGCA	LG3	249112103	249112341	259
CSES5698	AAGAAGAATAGCGCGCAGAG	TAGAGGCTGCCGTCAATACC	LG3	249244665	249244891	246
CSES6416	GAACCACCCGAAACATGACT	GTGCTTGTGATTGGAGCTGA	LG3	249651103	249651473	390
CSES6849	AAGCAGATCCAAGGTGGTTG	GCTTGTGCAAGGAACACTCA	LG3	249781347	249781736	409
CSES2156	ATAGTTCCGGGTCCATTTCC	CCCGACTTCTCGGATGATAA	LG3	250086643	250086741	118
CSES3308	TGCATTGTTGCGAGTACCAT	ATCGAACCAACGAATGAACC	LG3	250829246	250829468	242
CSES0467	ACCATCATCAAACACTGCCA	AGATGAGCCCAGTACCATGC	LG3	250830844	250830980	156
CSES3968	TGACATCCATGAAGTACCCG	TCACATTCCCATCAACTCCA	LG3	251632853	251633126	293
CSES6316	CCTTGAAGCCCATAGCAGAG	CCTACACTCATTTCGGGGAA	LG3	251980160	251980627	487
CSES6966	GACACTTGGAGAAGGATCGG	ATTTTCCAGCCCGTCTCTTT	LG3	252221981	252222300	339
CSES5477	TGTCATCTGCCCCAATTGTA	CGCAAGCGGTAGAAGAAGAC	LG3	252222620	252222746	146
CSES9002	ACAATGGTGCATGGTTGCTA	TGCACATGAAAGATGATCCAA	LG3	252238845	252238952	128
CSES0817	ATTCCAACGTTTTGAGGTGC	CGCCTCTTCCAAAACACTTT	LG3	252279613	252279758	165
CSES6636	CGCTGCTCATAAGCTCACAG	TTGCAACTTTCCCGGTAGAC	LG3	252453768	252454080	332
CSES8640	AAGGCTGAAGGAGGAAGAGG	CGAGAAGGGTCACACCATTT	LG3	252810500	252810711	231
CSES7555	TGAATGAATTGAACCCCTCC	CGCCGTCTCAGTATACCCAT	LG3	253189935	253190107	192
CSES6335	CGTAGAGCTTTTAGGTGGCG	TCACAATTCGTGGCGATTTA	LG3	253654305	253654425	140
CSES3367	TCTGTTCCATCTGCATCTCG	GCAAGAATCAAATGCCGAAT	LG3	255188585	255188849	284
CSES1042	GTGGGTTGAGGTTCACGATT	GACGGTAATGAGGGCTTGAG	LG3	255546119	255546302	203
CSES4156	GGACAAACTTGACGGCATCT	AACACTACCGAAGGCTCCAA	LG3	255801497	255801592	115
CSES4178	TTGTATCTAGGCGAAACCCG	ATCTCCACTCCCATCACCAC	LG3	256002838	256002913	95
CSES4617	AACACACGCTGGTGTCATGT	CCTCGTTCGACAGCAGGTAT	LG3	256166168	256167053	905
CSES4791	AGTTGAGACGGGAAGCAGAA	TGTCATGTCCTGTGATGCCT	LG3	256268419	256268684	285
CSES6877	TGTAGTCCAATCGGCTGTCA	CTTCCTCGCAGGAAAACTTG	LG3	256400180	256400616	456
CSES3618	TCCAAACAGACCATCATCCA	AACGAAGCTTGCGTGAGAAT	LG3	256424633	256424890	277
CSES3699	GGCTGTCAAAAGCATCCAAT	CAGTCCTTTGCAATCCCACT	LG3	257210679	257211319	660
CSES9199	GTTCCTCTCCTTCACCTCCC	GCTCCATGTCTGATGGGTTT	LG3	257221013	257221139	146
CSES5409	GTTGCGGCTTTTGTTCATTT	AACAGAACCCTGAATCACCG	LG3	257259427	257259578	171
CSES5897	ATGGCACAAGATTGCAACAA	CCCATAAAATTTGGCCTCAA	LG3	257526956	257527212	276
CSES1211	CACCAAGAACTGAACCACCA	CAGAGGAGATGGGTTTTGGA	LG3	257579495	257579708	233
CSES0235	AAGATGGGTGATCTTGCCTG	GTGCGTGACAACCCTCTTTT	LG3	257652723	257652830	127
CSES9570	TGGTTGCAACAAGGTTTCAG	CATCAAGTCAGTGTCACAAGCA	LG3	258035026	258035107	101
CSES1157	TTCACCTCCATCATCACCAC	TCCTCAATGCGGAACTCTTT	LG3	258490887	258491140	273
CSES3439	GGGGGTTGACTGAAATGATG	ACATCAAAAGGTTTCGACCG	LG3	258608704	258608954	270
CSES4167	AAATCACCGGCCTTATACCC	AAATTGCGCAACAGGAAGAT	LG3	258988577	258988755	198
CSES0830	TGAGCTTCGGGGAGAGTAAA	CAGCACCAGATTTCGCTGTA	LG3	259005009	259005163	174
CSES7293	CGCGTGATGGGGTTTACTAT	GCGCCATAGCTTCAGTAACC	LG3	259193706	259193933	247
CSES4577	CCAAGCTTGACCTCGTGACT	GCTTCGGTTTACCCAACTGA	LG3	259207833	259208027	214
CSES2888	CATGTTGAGTTATGGTGGCG	TTGCATCGGTTGTTGTTGTT	LG3	259434698	259434940	262
CSES4849	TATATCGCAGATGCAGCCAC	GAAAAACCGAAGACCCTTCA	LG3	259447014	259447118	124
CSES1295	TGCAATTTCTTTCATTGCCA	GGGAATTCCGAAAAGTGTCA	LG3	259477440	259477666	246
CSES3830	TAGGAGAATGGGAGGTGGTG	CAACGCATTAAGCAAAGCAA	LG3	259615168	259615332	184
CSES2074	GACGTGCGTTGGAGGATATT	CCCTCTGCAACTCACTCTCC	LG3	259694443	259694651	228
CSES2948	CTTAATCGGGGTCATCTGGA	TTATTTCGCCTTAGCCAACC	LG3	259715597	259715832	255
CSES6978	CCATTAATTCCATCGCAACC	GCGGCCCTTGATATTCATTA	LG3	259957786	259958627	861
CSES0411	TGTATCGGGAAAGAGGTGGA	ACCAGTCTTGTTAGCCGGTG	LG3	260457524	260457662	158
CSES0263	AGCAGCAGCAGCCTCTTC	CAAGGGTCTTGCCAACATTT	LG3	260881065	260881547	500
CSES2567	TTACACCCCCACATACCCTC	GCCTCCACCTTGTTGTTGTT	LG3	261768641	261768902	281
CSES7402	GAAGATAAGCGCCTTGAACG	TCATGAAGAACACAGCCAGC	LG3	261876981	261877059	98
CSES8101	GCGAAGATGATGTGGAGGAT	TGGCTGTGTTCTTCATGAGC	LG3	261877061	261877174	133
CSES7538	AACAGCCTTCCCACAAACAC	ACTCCACTGATCCGAAAACG	LG3	262043330	262043598	288
CSES1233	GAAAGATGCCGGATAAACCA	GGGAGGGAGTGAGTGAGTGA	LG3	262596206	262596434	248
CSES4261	TCAAGAAACGCACGAAGACA	GCGAGCCGACTAAAATATGC	LG4	463132	463345	233
CSES9381	TCCTTCCTCCCATCATCAAC	TATTCTTCAGTATCGGCGGC	LG4	2525567	2525662	115
CSES3032	TGTTTCGTTTGTACCGCAAA	ACGGGCTCATCAGAAAGAGA	LG4	3207045	3207220	195
CSES5388	TGAACGAGAGCTTGGTGATG	TTTTTGAGAAGCTCGGCAAT	LG4	3596136	3596470	354
CSES7088	CTCGGCTAGACGAATGTGTG	GCTCCTCCATTTGCACATCT	LG4	3732108	3732349	261
CSES9397	CAAAGGCCTCCAATGAAGAG	ATAGTAGGCGAGGGTGGCTT	LG4	3869975	3870131	176
CSES4965	ACAAATGAGGCAACGCTTCT	CTCTTTCGCCTTTCATTTCG	LG4	3947514	3947751	257
CSES9548	ACAATCCGATCATCAAAGCC	GGATGGATCTGATCGGTGTT	LG4	4048120	4048240	140
CSES5636	CGTTTCTTTCACCGTGGTTT	GTCGAGTTTCTTGATCGCCT	LG4	4063171	4063324	173
CSES8696	TCAAGTGGGTGTGTTTGGAA	AAAAACCCACCCCAAAATGT	LG4	5050163	5050329	186
CSES1721	GATGCAGATGAGGATGCAGA	ATTCGAAAGCCCAATCTCCT	LG4	6159831	6160384	573
CSES5706	CATTACTGGACAAAGGGCGT	TGGTGACCCTTGCGTACATA	LG4	6327068	6327338	290
CSES2496	GTCTTGATCCCAGCCACCTA	ATCCCATCATCTCCCAAACA	LG4	6901811	6902041	250
CSES6968	CATCAAGTCATTCTATTCATCCACA	GGTTGAAGCTTTCATGCACC	LG4	7417977	7418233	281
CSES9418	TGCCGTCATATGATGTTCATT	ACAATACTCATTCCCGCCAG	LG4	7418039	7418184	165
CSES2127	TGTGGATGAATCGGTTGAGA	TACCACTCTTCTTTGCGCCT	LG4	8144330	8144507	197
CSES9046	AACTTGACCATTCCCACCAC	TCCATTAACCACACTTGCTGA	LG4	8153257	8153438	202
CSES2387	TCCTACCTTTGTGCAAACCC	TCCTCTCAGTCTCGCCATCT	LG4	8329868	8330420	572
CSES6321	CATAGATGCTGCCACATGGA	AACCCGGTTAGTGTTGTTGC	LG4	9073396	9073699	323
CSES1484	ATGTAACGCGTGAGACACCA	CCGATCCACTTCGTCTAAGC	LG4	9076790	9076999	229
CSES7041	TGCGCTTCCTTTATTTGCTT	AGCATCAACACTCGTTGCAG	LG4	9084834	9085054	240
CSES0533	TAGTCACTCCTCCTGCAGCC	CCACCCTCTTCTCCTTCTCC	LG4	9087427	9087516	109
CSES5399	GTTGGTTCAACCGTTGGTTC	TTGTTATATGTAGTTGCCATGTTCA	LG4	9423366	9423475	134
CSES0240	TGGATTTCAATTTCATCCTGG	TCTCATGGCCAACATTACGA	LG4	9546559	9546686	148
CSES5549	TTCACCGTTACCTCAAAGGG	CACACAATGAGAATGGTCGG	LG4	9575572	9575827	275
CSES4738	ACCCTTCCTTCCTTCCTTCA	AGAACGAACTCATTGCGGTT	LG4	9579899	9580027	148
CSES2232	CACCACGAAGAGCAGAATGA	GCATATCCTCCAGCTCCAAC	LG4	9631556	9631904	368
CSES2340	CAAGGGTCCCAAATGATTGA	GCTTCCATCAAACCAATGCT	LG4	9655833	9656096	283
CSES1661	ACATCTTTGTTACGTGGGGC	CACCATCTCGTTCCCTCCTA	LG4	10252750	10252986	256
CSES1586	GGCACCGTCAAAATGAAGTA	TGATCTGGTGGGATCCTCTT	LG4	10319802	10319999	217
CSES7108	CAGAGACAGGCGAAGAAACC	GCTGAGCGTTCCTTTTCAAC	LG4	10401280	10401899	639
CSES8103	AACCAAGAAAGTGCACCACC	GATCCAAGAAGATGCCCTGA	LG4	10445728	10445905	197
CSES4120	CAAAACCCACTCTTTCCGAC	TACCCATTTCAGTTCCGGTC	LG4	10477974	10478156	202
CSES0823	GTTCCCAACCATGCCTTCTA	CCATTTTCCACGTCATCACA	LG4	10793084	10793303	239	used
CSES3515	ACGGTGGAGTTTATTTGGGC	CGTTATGGGACGAGAAGCAT	LG4	11460328	11460559	251
CSES8522	CAAGAGCAATGTTGGTGTCAA	GACATTGTCGTCCCAAAGTG	LG4	13080314	13080453	159
CSES2300	TGATTTGGGTTTGGGTTTGT	ATCGGGATTGGTGATGCTAC	LG4	14844946	14845117	191
CSES4145	CACTCCTCCCGTCTTGACTC	CGATTCTGACCTGACCCATT	LG4	16816395	16816620	245
CSES0237	ACCGCACTTTACATCCAACC	GGTCTTCAGCTCCGGTGATA	LG4	18038993	18039119	146
CSES2344	GCGACCTTAAGAGCATCACC	AGAAATCCGGAGGAGGATGT	LG4	18400593	18400754	181
CSES5721	CGATTGCTTTAGCGTTAGGC	CATCAAAGAACTGCAAAGCG	LG4	18400647	18400771	144
CSES2581	GATATACCGGGTGGTCATGC	TTTCCCTTCCAATGTTTTCA	LG4	19687173	19687327	174
CSES3914	GTTGGCTTGTGTTGGGTCTT	AGGCGAGCTCGAGTTTTACA	LG4	21375913	21376312	419
CSES3223	CCCCATACGAAACACAAAGC	TTCGAACCTTGTCTAACCCG	LG4	21767303	21767378	95
CSES1435	TTCTCAACATTCAAGCACGG	TGAGGAAATACAAGCGCACC	LG4	22410951	22411491	560
CSES4318	AACAGTCGCCATTGATGAAG	TCTGCTACTGTCACCCCAGA	LG4	22415410	22415536	146
CSES7005	TTGCAACCTGGAATTAAGGC	CCGTTTTCCCTCATTCACAC	LG4	23635023	23635882	879
CSES2607	GTTCAGCTTTCGAAACAGGC	TGTGGTTAATGGTGACGTGG	LG4	24405186	24405261	95
CSES4008	TATGAGGTGGCCGGAAATAG	CGTCCCAATGGGTATACAGG	LG4	24407231	24407311	100
CSES6476	TAATTCCGTTTGATCCCCAA	CGGAAACCGAAACAACAAAT	LG4	24937736	24937871	155
CSES9575	CACGAACTGGACTTTGGAGA	GCGGTTGCATACAAAACCTT	LG4	25144905	25145504	619
CSES1181	AGGGAATGCTCAAACCCTTT	GCGACTCCCATTTCACACTT	LG4	27606660	27606850	210
CSES3493	ACCACTTGGACATCAGCCTC	CTCGCAGCCGGTCTATACTC	LG4	28657483	28657708	245
CSES2906	TCTCGAGACCATTTTACCCG	TTACTGCTGGTTACAGCCGA	LG4	29646182	29646364	202
CSES1217	TTGCAGTGGAGCAGAAATTG	TACCGGATGGTGTTCAAGGT	LG4	30271383	30271695	332
CSES3436	GAACAGCGGCTTGATCTTTC	ATAGACGTGAACAGGGCACC	LG4	30586824	30587054	250
CSES8144	TTGTTGCTTTATGGGTTGAAAA	TGTCCTCATTCTCGTCACCA	LG4	32477982	32478208	248
CSES9597	ACTCTTTCAGCCGCCGTAAC	TGCTGTAGCAGCAGAGTTCC	LG4	32992963	32993049	106
CSES3083	TTCGAAAACCTCCACTTTCG	AATTCACCGTTGATCGTCGT	LG4	32992988	32993180	212
CSES9584	CACGAACAGCACGCATAGAT	CATGTTTATGTTTAAAATTTGTTTTGG	LG4	34174157	34174250	120
CSES9509	TCAAAGCATTACATGCAGCC	GTTATTATCTGCTTGGGCGG	LG4	34797837	34797901	84
CSES2587	AAAAGATGTTGGGAGGCTTG	TGAAAGGGACACGGTTCTTC	LG4	35000755	35001283	548
CSES4814	GTCATCCCCCACTTTCTTGA	TTGGGGGTATTGGTAAGAGA	LG4	35097373	35097509	156
CSES8151	ATCAAACTACCAACCAGCCG	GAAACCGCCACCTTTATTGA	LG4	37421241	37421474	253
CSES5198	ACTCTACCACCGCACCTCAC	TTCAGCCATGACAAGCAAGT	LG4	37491100	37491320	240
CSES7080	AAAAACACAAGCTGGGTAAGTT	GCCGCAAAGCTAAAAGTGTC	LG4	38891868	38891965	119
CSES1629	TGGCACAACTCTCTCCAATG	CACCAACTTTGCATCCACAC	LG4	39205109	39205373	284
CSES4089	ACATGCCGGATGATTATGGT	GGTGGAGACTCGTTGTGGTT	LG4	41760710	41760955	265
[truncated: 4,372 more rows]
