# Supplementary material for: A chromosome-level genome sequence of Chrysanthemum seticuspe, a model species for hexaploid cultivated chrysanthemum
Source: Commun Biol. 2021 Oct 7;4:1167. doi: 10.1038/s42003-021-02704-y (PMC8497461; doi:10.1038/s42003-021-02704-y)
Supplement: Supplementary file 9 — Supplementary data6 [file 42003_2021_2704_MOESM9_ESM.xlsx]

## Sheet: Supplementary Data 5
	Supplementary Data 6 | Homology of C. seticuspe genes compared with orthologs in cultivated chrysanthemum.
					Nucleotides		Amino acids
Classification	Cs gene name	CSE_r1.1_cds_maker ID	CsGojo-0_vl.LG0-9_cds ID	Cm ID	Identities (nt)	(%)	Identities (aa)	(%)
CYC2-like	CsCYC2a	Cse_sc007718.1_g030.1	CsG_LG2.g38814.1	KU595430.1	858/900	95	276/299	92
	CsCYC2c	Cse_sc005798.1_g020.1	CsG_LG4.g39242.1	MK894825.1	898/900	99	299/299	100
	CsCYC2d	Cse_sc005798.1_g050.1	CsG_LG4.g39249.1	KU595426.1	955/969	99	314/321	98
	CsCYC2e	Cse_sc040068.1_g020.1	CsG_LG4.g39407.1	KU595427.1	912/912	100	303/303	100
	CsCYC2f	Cse_sc015869.1_g030.1	CsG_LG4.g39393.1	KU595429.1	794/804	99	262/269	97
ABCE-class	CsM111	Cse_sc010007.1_g010.1	CsG_LG8.g33949.1	AB808648.1	741/741	100	246/246	100
	CsAFL1	Cse_sc015774.1_g010.1	CsG_LG6.g50194.1	AB451218.1	706/711	99	232/236	98
	CsM8	Cse_sc008335.1_g020.1	CsG_LG4.g63784.i1	AY173056.1	707/714	99	234/237	99
	CsAFL3	Cse_sc009032.1_g010.1	CsG_LG2.g44914.i1	KT894379.1	726/751	97	241/250	96
	CsM115	Cse_sc037344.1_g010.1	CsG_LG4.g53779.1	AY173060.1	681/690	99	228/229	99
	CsM19	Cse_sc042534.1_g010.1	CsG_LG8.g58037.i1	AY173064.1	689/696	99	229/231	99
	CsM86	Cse_sc005132.1_g030.1	CsG_LG9.g33362.i1	AY173061.1	589/591	99	195/196	99
	CsM37	Cse_sc033361.1_g010.1	CsG_LG7.g04333.i1, CsG_LG7.g04334.i1	LC571503.1	792/794	99	265/265	100
	CsAG2	Cse_sc000289.1_g110.1	CsG_LG9.g43875.i1	LC571511.1	734/736	99	244/244	100
	CsM44	Cse_sc020934.1_g020.2	CsG_LG8.g20368.1	AY173057.1	740/750	99	249/249	100
	CsM77	Cse_sc032862.1_g010.2	CsG_LG7.g49236.1	AY173058.1	730/741	99	246/246	100
FT-like	CsFTL1	Cse_sc009863.1_g011.2	CsG_LG2.g12749.1	AB545936.2	523/525	99	174/174	100
	CsFTL2	Cse_sc009863.1_g010.2	CsG_LG2.g12748.1	AB808632.1	484/525	92	168/174	91
	CsFTL3	Cse_sc022864.1_g010.1	Cse_sc022864.1_g010.1_ CsG_LG2_61320314-61323034	AB545937.2	521/525	99	174/174	100
