# Supplementary material for: A chromosome-level genome sequence of Chrysanthemum seticuspe, a model species for hexaploid cultivated chrysanthemum
Source: Commun Biol. 2021 Oct 7;4:1167. doi: 10.1038/s42003-021-02704-y (PMC8497461; doi:10.1038/s42003-021-02704-y)
Supplement: Supplementary file 10 — Supplementary data7 [file 42003_2021_2704_MOESM10_ESM.xlsx]

## Sheet: Supplementary Data 6
Supplementary Data 7 | Primers used in this study.
Purpose	Marker name	Forward	Reverse	Detection	Position on Gojo-0_v1l (Mb)
Mapping	CSES0297	CCCAATTGGTATTTGGTGGT	TTGAATTCTCGGATATCGCC	Qsep/gel	239.406
Mapping	CSES0467	ACCATCATCAAACACTGCCA	AGATGAGCCCAGTACCATGC	Qsep	250.83
Mapping	CSES1042	GTGGGTTGAGGTTCACGATT	GACGGTAATGAGGGCTTGAG	Qsep	255.463
Mapping	CSES6877	TGTAGTCCAATCGGCTGTCA	CTTCCTCGCAGGAAAACTTG	Qsep	256.4
Mapping	CSES1083	TGGAAAGGCAATGGTAGAGG	CGCATTTTTGAGAAAAGTGACA	gel	256.403
Mapping	257.051	CTTTCTTTCCCTCATTATGCCCA	ACAACAGTCAACATTAGCGAG	Qsep/gel	257.051
Mapping	257.1	GAAGATTTGTGCCAAGTAACGG	GGTGCTACTAACGACTAAGG	seqSNP	257.1
Mapping	257.21	CTAGTAAGCAAGCCGCATAATTCC	CACTGTTTCTATATTGAGGTCCCA	seqSNP	257.21
Mapping	257.216	AATCAGGCAACATACAACACAGAG	TTAGTGGTGTGAGGTCTTCTG	seqSNP	257.216
Mapping	CSES9199	GTTCCTCTCCTTCACCTCCC	GCTCCATGTCTGATGGGTTT	Qsep	257.221
Mapping	257.23	TCAAGTAACGTTCCAGAAGAG	CCATCAACAATCTCCATCCGA	seqSNP	257.23
Mapping	257.257	CAGCAATCTTGTTTGTCATCGT	ACCACTTGACCATAGAATCTTGAG	seqSNP	257.257
Mapping	257.277	TGGTCAAAGGGTTCCAAGGT	CCCAGAAGATCCACTGCAAA	seqSNP	257.277
Mapping	257.281	AGTTAAACCTTCTCAGACCA	CACAGCTAAAGGGCATCA	gel	257.281
Mapping	257.717	GCTTTACGTGATTGCTTAG	ATACAAAGCAGTCGAAAGG	gel	257.717
Mapping	257.985	CCAGGGTAGAAAGAGAGT	CATGAATGGAAGTGGGGT	gel	257.985
Mapping	258.264	GTATGACGATTAGAGTTGTAGGTG	ACTCTAGAACATATGCTGTTGG	gel	258.264
Mapping	CSES1157	TTCACCTCCATCATCACCAC	TCCTCAATGCGGAACTCTTT	Qsep	258.491
Mapping	CSES2948	CTTAATCGGGGTCATCTGGA	TTATTTCGCCTTAGCCAACC	Qsep	259.715
Mapping	CsMurE1_mut_check	GATTGAAGAGGTTGATGTAGTG		seqSNP	257.224
Expression analysis	CsMurE1_qRT	CAAGAAGCTCAGTATGCTAAAGATC	TTCAACAACCCTTTTTTAACAAACT	qRT-PCR
Expression analysis	CsActin	GATGACGCAGATCATGTTCG	AGCATGTGGAAGTGCATACC	qRT-PCR
CsFL Genotyping	CsLFY_541/CsLFY_TAG	GTGATAGGGAGATGTGGAGG	CTAGAAGAGCATATGACCAAC	gel
SbdRT-nis-ori_sequencing	SbdRT-nis-ori_LTR_1_F	AAAGTTGGGAAGGTTCCGGA
SbdRT-nis-ori_sequencing	SbdRT-nis-ori_LTR_1_R	TCCGGAACCTTCCCAACTTT
SbdRT-nis-ori_sequencing	SbdRT-nis-ori_LTR_2_F	CATCTCTTGTGCTCATAAGCTAA
SbdRT-nis-ori_sequencing	SbdRT-nis-ori_LTR_2_R	TTAGCTTATGAGCACAAGAGATG
SbdRT-nis-ori_sequencing	SbdRT-nis-ori_internal_1_R	CATATCAAACACAATACAATATCCG
SbdRT-nis-ori_sequencing	SbdRT-nis-ori_internal_2_F	AAATTTTTTTTATGGGTGGAAACC
SbdRT-nis-ori_sequencing	SbdRT-nis-ori_internal_3_F	CAGTCACACTGAAAGGATGTCT
SbdRT-nis-ori_sequencing	SbdRT-nis-ori_internal_4_F	AACATTAAACCGTAAACGAAGG
SbdRT-nis-ori_sequencing	SbdRT-nis-ori_internal_5_F	ATCTATATTGTGTGCAAGGTAC
SbdRT-nis-ori_sequencing	SbdRT-nis-ori_internal_6_R	ACTGTTATAATCCCATTATACGT
SbdRT-nis-ori_sequencing	SbdRT-nis-ori_internal_7_R	CTCATTTCCATTCTCTAGTCTAA
SbdRT-nis-ori_sequencing	SbdRT-nis-ori_internal_8_R	TGACATATTGTTCATCCATAGAATC
SbdRT-nis-ori_sequencing	SbdRT-nis-ori_internal_9_R	GAATAGTTATCCTCAGACTTGAGATAC
SbdRT-nis-ori_sequencing	SbdRT-nis-ori_internal_9_F	GTATCTCAAGTCTGAGGATAACTATTC
